# Supplementary material for: Telomere-to-telomere genome assembly of Phaeodactylum tricornutum
Source: PeerJ. 2022 Jul 5;10:e13607. doi: 10.7717/peerj.13607 (PMC9266582; doi:10.7717/peerj.13607)
Supplement: Supplemental Information 5 [file peerj-10-13607-s005.paf]

#path1
12f00f00-e76d-4849-a8df-03c55ddbcd53	140739	314	140646	+	chromosome_1	2608419	114	136747	109879	142704	60	tp:A:P	cm:i:17310	s1:i:109571	s2:i:1624	dv:f:0.0277	rl:i:621
8ddefd10-857a-48d7-b326-67e291254ea1	152327	32	152309	-	chromosome_1	2608419	86768	234048	119710	154538	60	tp:A:P	cm:i:19109	s1:i:119394	s2:i:0	dv:f:0.0264	rl:i:75
5ad0cc7c-4bba-4f6e-b3a1-30efa627589f	134039	38	134030	-	chromosome_1	2608419	199274	336314	73952	138434	60	tp:A:P	cm:i:10100	s1:i:73309	s2:i:0	dv:f:0.0606	rl:i:825
e8a72bec-d1da-48b8-917d-f9b252a801ef	112659	33	112638	-	chromosome_1	2608419	323715	431785	84177	115677	60	tp:A:P	cm:i:13086	s1:i:83764	s2:i:0	dv:f:0.0315	rl:i:656
c869636e-895c-4f13-9ac0-a34f8ff03a22	135887	37	135870	+	chromosome_1	2608419	416134	549894	92494	139737	60	tp:A:P	cm:i:13835	s1:i:92190	s2:i:5142	dv:f:0.0397	rl:i:2100
02ab0713-ad0f-457a-887e-cc29dd685bd7	142797	32	142779	-	chromosome_1	2608419	526114	667469	103475	145132	60	tp:A:P	cm:i:16462	s1:i:103169	s2:i:477	dv:f:0.0325	rl:i:404
849096b1-06c4-4333-95b0-34fd0ddfcad3	152424	63	152400	-	chromosome_1	2608419	646247	777917	84506	155711	60	tp:A:P	cm:i:12039	s1:i:84054	s2:i:426	dv:f:0.0570	rl:i:315
39bd608c-0c65-4f12-8dae-15cba2d1b6ef	151469	76	151064	+	chromosome_1	2608419	763020	902285	94307	154142	60	tp:A:P	cm:i:13996	s1:i:93861	s2:i:119	dv:f:0.0460	rl:i:1301
5755c8e4-5214-48e6-b9a5-0b39e07f2de9	163078	58	163048	+	chromosome_1	2608419	884700	1042388	121413	165473	60	tp:A:P	cm:i:18796	s1:i:121120	s2:i:259	dv:f:0.0311	rl:i:2908
e8584232-3ea1-4246-842b-1e77925b5906	105018	33	100560	+	chromosome_1	2608419	1010926	1112377	79172	102137	60	tp:A:P	cm:i:12191	s1:i:79029	s2:i:4484	dv:f:0.0279	rl:i:1441
89027817-abae-46d7-9ec6-1ca675ccc304	125419	2257	125409	+	chromosome_1	2608419	1096440	1217430	93820	124833	60	tp:A:P	cm:i:14628	s1:i:93480	s2:i:4492	dv:f:0.0292	rl:i:2787
df5910c6-cfdd-4d5d-a603-154798bc42f0	124136	30	124128	+	chromosome_1	2608419	1181833	1303815	93731	125896	60	tp:A:P	cm:i:14823	s1:i:93333	s2:i:3578	dv:f:0.0293	rl:i:1828
4971e5ad-03f1-4faa-ac8e-ed53be25871e	114455	31	114439	+	chromosome_1	2608419	1290299	1402507	92594	116274	60	tp:A:P	cm:i:15020	s1:i:92389	s2:i:2483	dv:f:0.0236	rl:i:442
9f1ff485-9261-4db4-8882-74d3c00f038d	192617	26	192614	+	chromosome_1	2608419	1351938	1532201	145244	195555	60	tp:A:P	cm:i:22885	s1:i:144949	s2:i:85	dv:f:0.0305	rl:i:469
67ec7a07-dd6c-4e11-bb59-dfbd3728e92a	261599	25744	261326	-	chromosome_1	2608419	1516334	1750877	17230	245886	60	tp:A:P	cm:i:1509	s1:i:15224	s2:i:0	dv:f:0.2250	rl:i:60
adb55539-3eb6-4fee-8521-e09c88fd9574	121897	10893	121889	-	chromosome_1	2608419	1689076	1801365	87692	112903	60	tp:A:P	cm:i:13692	s1:i:87493	s2:i:372	dv:f:0.0274	rl:i:286
5b487bb2-dfff-444f-aa54-5e6581540470	92859	28	91407	+	chromosome_1	2608419	1708013	1801365	58647	94137	60	tp:A:P	cm:i:8531	s1:i:58235	s2:i:240	dv:f:0.0461	rl:i:182
03290264-2950-4c8c-891b-bfe344c90e6c	70570	4737	70553	-	chromosome_1	2608419	1735081	1801365	54470	66735	60	tp:A:P	cm:i:8660	s1:i:54386	s2:i:435	dv:f:0.0232	rl:i:375
75f2ef7c-e7ac-4f44-aa5d-87152861653c	64767	43	63630	+	chromosome_1	2608419	1736848	1801365	42974	65037	60	tp:A:P	cm:i:6210	s1:i:42795	s2:i:330	dv:f:0.0431	rl:i:210
322f83be-3cbd-40cd-aa2d-a91413d6b004	163440	33	159209	-	chromosome_1	2608419	1774411	1909797	84771	162744	60	tp:A:P	cm:i:12142	s1:i:84245	s2:i:0	dv:f:0.0592	rl:i:2493
2a7f0757-9b65-40d3-a9e0-f91516ead697	98628	41	98616	+	chromosome_1	2608419	1895451	1989450	68938	100358	60	tp:A:P	cm:i:10392	s1:i:68722	s2:i:0	dv:f:0.0385	rl:i:15
b7ae7052-843a-42cc-81bb-632a28e3a44d	142314	64	142283	-	chromosome_1	2608419	1949833	2086699	100829	144707	60	tp:A:P	cm:i:14927	s1:i:100587	s2:i:5546	dv:f:0.0384	rl:i:602
0d261bbb-37b8-46fc-af79-8671c6ecba59	141642	30	141575	-	chromosome_1	2608419	2051189	2182598	103064	144689	60	tp:A:P	cm:i:16153	s1:i:102838	s2:i:0	dv:f:0.0329	rl:i:1121
89077d2d-03a2-4298-8de0-de9ffe398dbb	171034	92	170907	+	chromosome_1	2608419	2152901	2302746	66817	174882	60	tp:A:P	cm:i:8688	s1:i:66093	s2:i:0	dv:f:0.0866	rl:i:558
621035be-fe12-4ea3-ae3f-8148c464388b	145280	24	145248	+	chromosome_1	2608419	2260991	2402245	109161	147551	60	tp:A:P	cm:i:16888	s1:i:108920	s2:i:3410	dv:f:0.0314	rl:i:443
e975b3bd-c40c-4358-94be-4751a5bdd066	107196	319	107182	+	chromosome_1	2608419	2378661	2479980	25413	109058	60	tp:A:P	cm:i:2975	s1:i:24783	s2:i:282	dv:f:0.1270	rl:i:297
c5b91fb2-a7fa-4810-ac73-d4884695820f	147961	30	147656	+	chromosome_1	2608419	2461612	2608159	120649	149603	60	tp:A:P	cm:i:19460	s1:i:120491	s2:i:1167	dv:f:0.0226	rl:i:2440
3c694eb0-0f29-47b9-9b47-49698c992542	147987	33	147980	-	chromosome_10	1107389	23	151093	105570	152427	60	tp:A:P	cm:i:15747	s1:i:104875	s2:i:5626	dv:f:0.0364	rl:i:3876
804a1af2-c165-4237-9fb3-7535e41e4878	115086	54	115067	-	chromosome_10	1107389	124996	240931	91663	116701	60	tp:A:P	cm:i:14445	s1:i:91470	s2:i:1360	dv:f:0.0267	rl:i:630
2ce972c5-b8c5-4b35-b9dc-62ed4b85c051	114192	31	114174	-	chromosome_10	1107389	221861	336680	95808	115532	60	tp:A:P	cm:i:15417	s1:i:95699	s2:i:1401	dv:f:0.0218	rl:i:363
e0cdee9e-847e-46b5-9a09-554f373c08b6	100540	37	100521	-	chromosome_10	1107389	325532	426973	75753	102211	60	tp:A:P	cm:i:11726	s1:i:75552	s2:i:67	dv:f:0.0316	rl:i:0
404aefba-52a7-411d-8b30-3900c038bf8f	124643	33	124559	-	chromosome_10	1107389	413523	524727	86795	126761	60	tp:A:P	cm:i:13628	s1:i:86505	s2:i:70	dv:f:0.0354	rl:i:1081
67059b42-e049-40a5-87a2-a871550ce9a8	184645	41	184641	-	chromosome_10	1107389	511635	690826	130565	187969	60	tp:A:P	cm:i:19851	s1:i:130105	s2:i:711	dv:f:0.0369	rl:i:280
253192b7-9745-4e56-a98f-525908b70ef6	98554	35	98540	-	chromosome_10	1107389	665132	765799	82438	101248	60	tp:A:P	cm:i:13007	s1:i:82219	s2:i:588	dv:f:0.0225	rl:i:35
1bcc20da-8de6-47f7-b2da-9d5e54ca3bda	150161	34	150148	-	chromosome_10	1107389	750360	893299	109028	152714	60	tp:A:P	cm:i:16896	s1:i:108726	s2:i:52	dv:f:0.0337	rl:i:268
560948ef-1ab8-4492-970d-2992852382ba	153636	29	153606	-	chromosome_10	1107389	853705	988919	109832	155549	60	tp:A:P	cm:i:17477	s1:i:109664	s2:i:0	dv:f:0.0327	rl:i:876
e05e1e95-ecef-478f-8c1c-693f56e9b451	194446	200	194429	-	chromosome_10	1107389	924671	1107313	138442	197108	60	tp:A:P	cm:i:21290	s1:i:138096	s2:i:3440	dv:f:0.0341	rl:i:7273
fd32ceba-f7c6-4006-96c1-d234a636bca9	184247	28	183973	-	chromosome_11	1087446	276	173234	125711	187716	60	tp:A:P	cm:i:19143	s1:i:125149	s2:i:1208	dv:f:0.0381	rl:i:3502
08a17caa-c446-46d7-a24d-bef7fee5024d	116673	30	116644	+	chromosome_11	1087446	149183	266697	92440	118397	60	tp:A:P	cm:i:14317	s1:i:92221	s2:i:1825	dv:f:0.0281	rl:i:0
ac2aabd6-a8eb-473f-b6bd-1c25191ba7a6	121499	30	121455	+	chromosome_11	1087446	235927	350750	86348	123124	60	tp:A:P	cm:i:13043	s1:i:86164	s2:i:1608	dv:f:0.0356	rl:i:3200
7435b6cf-e856-4236-ba08-8d233137a555	99018	26	98999	-	chromosome_11	1087446	333432	432324	59611	101318	60	tp:A:P	cm:i:8053	s1:i:59228	s2:i:0	dv:f:0.0551	rl:i:17
e2a27806-c3f5-47e3-ad6d-1315a959d6a2	105760	142	105754	-	chromosome_11	1087446	419331	520375	62634	107831	60	tp:A:P	cm:i:8924	s1:i:62326	s2:i:0	dv:f:0.0528	rl:i:575
8aa01b2b-b2a8-4b7f-8536-36927fd3da92	155006	61	154995	+	chromosome_11	1087446	470671	623243	116832	157282	60	tp:A:P	cm:i:17978	s1:i:116595	s2:i:90	dv:f:0.0318	rl:i:54
556a3fa8-5808-42bf-9882-a5202b47770b	133747	63	133730	+	chromosome_11	1087446	611168	732271	95082	135391	60	tp:A:P	cm:i:14848	s1:i:94907	s2:i:0	dv:f:0.0344	rl:i:1880
23e3d146-7dee-45d6-acdf-80e9a322a459	159299	8832	159282	-	chromosome_11	1087446	664359	817175	78707	154266	60	tp:A:P	cm:i:11019	s1:i:78063	s2:i:1392	dv:f:0.0624	rl:i:92
f7914d7e-3e9b-470f-8dcd-bd0743b689ba	160091	28	160077	+	chromosome_11	1087446	789847	938650	113612	164171	60	tp:A:P	cm:i:17548	s1:i:113370	s2:i:0	dv:f:0.0352	rl:i:1148
e502fff8-bb07-40c4-8116-82585a8fdf45	159262	232	159221	-	chromosome_11	1087446	927214	1087283	123133	161121	60	tp:A:P	cm:i:19297	s1:i:122916	s2:i:5496	dv:f:0.0265	rl:i:9178
fd64b582-6dba-4e69-accd-08aa3449c7f4	91967	152	84231	+	chromosome_12	1052234	115	85562	59265	86729	60	tp:A:P	cm:i:9121	s1:i:58951	s2:i:4397	dv:f:0.0344	rl:i:4636
8d898dfd-ae94-4d2b-b91f-35c8196c30ca	120029	33	120011	+	chromosome_12	1052234	70317	186817	91138	121663	60	tp:A:P	cm:i:14332	s1:i:90942	s2:i:0	dv:f:0.0294	rl:i:1614
48cd2f70-63de-493f-a135-cd6f793a17d9	122115	30	112874	-	chromosome_12	1052234	163852	259688	78362	113984	60	tp:A:P	cm:i:12558	s1:i:78246	s2:i:1191	dv:f:0.0344	rl:i:932
83f7a48e-ff07-4c95-8559-2d2addb65781	142462	29	137566	-	chromosome_12	1052234	245249	374713	94455	139827	60	tp:A:P	cm:i:14196	s1:i:94220	s2:i:576	dv:f:0.0397	rl:i:541
46df773b-5108-45dd-9cc8-7474c3f50a52	134308	28	134283	-	chromosome_12	1052234	350096	473995	83395	136989	60	tp:A:P	cm:i:12229	s1:i:83037	s2:i:0	dv:f:0.0476	rl:i:1291
3b3f3a16-bf60-4751-8eb2-abb5c93d2461	158143	68	158078	-	chromosome_12	1052234	457625	619824	29360	167435	60	tp:A:P	cm:i:3087	s1:i:28152	s2:i:64	dv:f:0.1507	rl:i:0
5aa3e23c-1236-4838-8aca-d9f96093a48c	151567	32	151552	+	chromosome_12	1052234	584213	730312	112939	153639	60	tp:A:P	cm:i:17472	s1:i:112688	s2:i:99	dv:f:0.0319	rl:i:1069
9a352b56-fbd6-4773-a0b6-747be5310b26	160745	48	160726	-	chromosome_12	1052234	707543	868869	135739	162321	60	tp:A:P	cm:i:21892	s1:i:135627	s2:i:4535	dv:f:0.0206	rl:i:2136
9c312f33-3124-4d77-8208-c9f1b6105dc1	126774	253	126742	-	chromosome_12	1052234	829326	962049	88044	138867	60	tp:A:P	cm:i:13231	s1:i:87744	s2:i:3182	dv:f:0.0384	rl:i:2161
ec3ac61f-c7b6-438b-b68b-badcbec7ac4a	154598	28	154547	+	chromosome_12	1052234	896670	1052199	109564	158701	60	tp:A:P	cm:i:16291	s1:i:108881	s2:i:4914	dv:f:0.0373	rl:i:2576
5cecf314-a28b-4f56-ac87-11ff72199e76	170040	28	170033	-	chromosome_13	959323	23	166678	134888	171920	60	tp:A:P	cm:i:21506	s1:i:134689	s2:i:485	dv:f:0.0258	rl:i:1136
c91b6704-5aa9-4f37-b2a3-3b32e1aae334	99825	28	99817	-	chromosome_13	959323	149281	249725	82976	101068	60	tp:A:P	cm:i:13248	s1:i:82875	s2:i:3173	dv:f:0.0217	rl:i:2945
cc95c95e-fa91-43fe-b3ff-6fdf23b561e5	107548	49	107510	-	chromosome_13	959323	223099	333023	59758	110786	60	tp:A:P	cm:i:8135	s1:i:59278	s2:i:3652	dv:f:0.0601	rl:i:609
8a572e36-a7be-4111-9cdb-5cbe3aeb1179	143102	30	143088	+	chromosome_13	959323	314088	452288	112444	145501	60	tp:A:P	cm:i:18042	s1:i:112196	s2:i:4332	dv:f:0.0260	rl:i:2141
82e19b5e-0260-42eb-bf09-6d248a9743b5	154388	35	154373	+	chromosome_13	959323	418815	567741	118097	156699	60	tp:A:P	cm:i:18691	s1:i:117787	s2:i:72	dv:f:0.0284	rl:i:3165
af15c4cb-ff70-4188-9cc7-7aaaa546d972	216452	28	216403	-	chromosome_13	959323	535742	721913	148539	219034	60	tp:A:P	cm:i:23387	s1:i:148275	s2:i:3670	dv:f:0.0360	rl:i:3617
ed4b6eaa-6636-4b94-9edd-4c225584ac6e	130401	3104	130384	+	chromosome_13	959323	691888	811121	49301	132995	60	tp:A:P	cm:i:6495	s1:i:48264	s2:i:317	dv:f:0.0864	rl:i:849
8b8b6fe4-9ca9-48e3-86ea-6ae2dfd82486	225982	68	225510	-	chromosome_13	959323	742389	959195	153416	229877	60	tp:A:P	cm:i:23194	s1:i:152824	s2:i:571	dv:f:0.0401	rl:i:689
6b35a049-221c-49b2-8852-fa9f9c1681ba	175902	46	175778	+	chromosome_13	959323	791947	959195	107869	179895	60	tp:A:P	cm:i:15202	s1:i:107344	s2:i:51	dv:f:0.0511	rl:i:853
608aca5e-be1b-4ee4-81f9-1920a49949b1	181401	27	181280	-	chromosome_14	898576	277	180092	142480	183979	60	tp:A:P	cm:i:22612	s1:i:142199	s2:i:3504	dv:f:0.0267	rl:i:2373
79f4a2c1-a83e-4812-9dc7-d6629088a59a	183096	5	183081	+	chromosome_14	898576	114805	299165	150872	185585	60	tp:A:P	cm:i:23941	s1:i:150652	s2:i:4931	dv:f:0.0232	rl:i:2409
5364b93e-66c4-489b-b8ae-447b7dddfa8a	94660	32	94629	-	chromosome_14	898576	282282	377464	78439	95834	60	tp:A:P	cm:i:12470	s1:i:78321	s2:i:5002	dv:f:0.0227	rl:i:943
695517e6-6acc-490e-b8bd-2fb89a068424	138588	33	138579	-	chromosome_14	898576	321148	447701	101038	140588	60	tp:A:P	cm:i:15819	s1:i:100801	s2:i:4735	dv:f:0.0327	rl:i:1057
cedd0312-f98d-4a7b-9b5a-f9ddcb28d697	100954	28	100940	+	chromosome_14	898576	430009	532304	85526	102821	60	tp:A:P	cm:i:13772	s1:i:85320	s2:i:2198	dv:f:0.0207	rl:i:15
c3e3ea87-e08e-4c6d-b792-5593ff229c8d	123342	31	123319	+	chromosome_14	898576	505657	630128	101454	125125	60	tp:A:P	cm:i:16157	s1:i:101270	s2:i:2179	dv:f:0.0234	rl:i:65
79222fe8-0183-496b-a49d-a96c49890b87	98605	38	98589	+	chromosome_14	898576	601106	700867	56138	100985	60	tp:A:P	cm:i:7548	s1:i:55754	s2:i:1958	dv:f:0.0593	rl:i:389
6df530f0-c6e9-4d4e-9651-f33c1921325e	126084	63	126078	+	chromosome_14	898576	665120	806315	86958	147452	60	tp:A:P	cm:i:12885	s1:i:86590	s2:i:240	dv:f:0.0402	rl:i:129
b60a0834-e03e-4b59-9905-91a19d50a9bf	113773	10	113764	-	chromosome_14	898576	783196	898569	89044	116105	60	tp:A:P	cm:i:13921	s1:i:88738	s2:i:5692	dv:f:0.0265	rl:i:2630
a59ef52a-a591-4efd-bc8c-e31e85eea867	112954	8	112929	-	chromosome_14	898576	783802	898569	83552	115579	60	tp:A:P	cm:i:12743	s1:i:83194	s2:i:5346	dv:f:0.0326	rl:i:2617
0319f14c-ec17-44ee-b7b3-a91c86a714fb	173090	33	172793	-	chromosome_15	897230	118	167265	140416	175151	60	tp:A:P	cm:i:22870	s1:i:140181	s2:i:1242	dv:f:0.0228	rl:i:1410
aa3a32bd-5daf-4f27-b1cb-51341b1be694	150959	35	150665	-	chromosome_15	897230	75021	223190	118184	152843	60	tp:A:P	cm:i:18261	s1:i:117941	s2:i:764	dv:f:0.0286	rl:i:660
a3ac3cba-aad0-4db5-b8e1-f89e55d68006	100214	33	100194	+	chromosome_15	897230	209461	312101	81513	103136	60	tp:A:P	cm:i:12861	s1:i:81377	s2:i:162	dv:f:0.0251	rl:i:69
9540128d-9230-4419-8980-80906d8f2427	103477	53	103460	+	chromosome_15	897230	286891	392930	80323	106712	60	tp:A:P	cm:i:12360	s1:i:80119	s2:i:0	dv:f:0.0298	rl:i:96
d996585b-b3b2-4df7-b3fb-6a0947b46811	113142	26	107892	-	chromosome_15	897230	376529	479502	80640	109394	60	tp:A:P	cm:i:12433	s1:i:80500	s2:i:5310	dv:f:0.0311	rl:i:2656
a4f2784c-7181-4072-b02a-205fd124b918	111613	3143	111589	-	chromosome_15	897230	456881	566293	79405	110264	60	tp:A:P	cm:i:11998	s1:i:79205	s2:i:4546	dv:f:0.0340	rl:i:3346
1cf06f06-3ee6-4312-845c-9796e88ef1f7	114198	167	114196	+	chromosome_15	897230	541540	666635	48284	133912	60	tp:A:P	cm:i:6128	s1:i:47596	s2:i:635	dv:f:0.0830	rl:i:525
816fd6be-24c5-4468-a237-835505893935	156631	47	144608	+	chromosome_15	897230	635758	782946	109280	149718	60	tp:A:P	cm:i:16767	s1:i:108787	s2:i:490	dv:f:0.0315	rl:i:1916
00272977-eefb-4433-aef5-08b9875837ef	162677	98	162667	+	chromosome_15	897230	740777	897220	106958	164806	60	tp:A:P	cm:i:15522	s1:i:106520	s2:i:3210	dv:f:0.0439	rl:i:3391
5a78fdf2-e3ee-4c95-8a28-cd5973bebf84	131777	9	131761	+	chromosome_16	860830	7	129040	99367	134365	60	tp:A:P	cm:i:15497	s1:i:99025	s2:i:2979	dv:f:0.0298	rl:i:3206
2bbd1e91-0cc9-4173-8ca2-4bd29e4c46c8	121828	30	121813	-	chromosome_16	860830	107457	222099	91566	124254	60	tp:A:P	cm:i:14366	s1:i:91391	s2:i:493	dv:f:0.0308	rl:i:254
10486b3d-833a-4ac7-8a68-dc1c0d45b400	119301	41	119281	-	chromosome_16	860830	209715	330236	91894	121396	60	tp:A:P	cm:i:14334	s1:i:91627	s2:i:5457	dv:f:0.0291	rl:i:950
37116640-302b-42d1-9c3a-24b06168dd0d	100996	28	100974	+	chromosome_16	860830	313180	412904	78650	102899	60	tp:A:P	cm:i:12430	s1:i:78452	s2:i:102	dv:f:0.0265	rl:i:4207
e738bd89-543a-4175-a48e-318a7fb27584	91368	30	91354	-	chromosome_16	860830	393694	485590	77354	92475	60	tp:A:P	cm:i:12442	s1:i:77264	s2:i:312	dv:f:0.0204	rl:i:407
5a26ff32-e6ca-4e0f-b9b8-1ee817b49752	102772	33	102763	+	chromosome_16	860830	469852	566970	72718	104281	60	tp:A:P	cm:i:11139	s1:i:72468	s2:i:1522	dv:f:0.0354	rl:i:2783
e5d3879c-0897-4cf8-afe2-c73b4cae1355	118442	53	118402	-	chromosome_16	860830	550311	664516	74763	121061	60	tp:A:P	cm:i:10976	s1:i:74385	s2:i:2329	dv:f:0.0457	rl:i:3340
0618c102-a712-4db5-9536-e5ed32557dc8	146354	88	146354	+	chromosome_16	860830	652132	799293	120548	148211	60	tp:A:P	cm:i:19225	s1:i:120329	s2:i:6565	dv:f:0.0234	rl:i:812
f2854750-a9a7-46de-bca4-fa31eb541001	177706	30	177652	+	chromosome_16	860830	679626	860792	99099	182874	60	tp:A:P	cm:i:13859	s1:i:98227	s2:i:3558	dv:f:0.0581	rl:i:1747
ec65016c-858f-4817-b29f-c234225d71c0	145940	113	145867	+	chromosome_16	860830	713741	860792	116421	148119	60	tp:A:P	cm:i:18161	s1:i:116182	s2:i:3984	dv:f:0.0265	rl:i:2303
e74bd2a4-739f-4ba1-8193-79a203ab41a1	132774	48	132759	+	chromosome_16	860830	726822	860792	97675	135041	60	tp:A:P	cm:i:15047	s1:i:97389	s2:i:4075	dv:f:0.0328	rl:i:1966
57b584df-f1ef-4013-8e75-324ca483cf96	113844	120	113839	-	chromosome_16	860830	746334	860792	95606	115202	60	tp:A:P	cm:i:15447	s1:i:95459	s2:i:3922	dv:f:0.0206	rl:i:2411
022bed77-3249-445c-ba54-e291dd66d89b	107704	88	107696	-	chromosome_16	860830	752489	860792	90552	108993	60	tp:A:P	cm:i:14652	s1:i:90403	s2:i:4256	dv:f:0.0205	rl:i:2438
f84600f3-0853-4c0d-aa10-128a340e1734	104016	87	104008	-	chromosome_16	860830	755361	860792	69887	106342	60	tp:A:P	cm:i:10327	s1:i:69535	s2:i:3702	dv:f:0.0413	rl:i:2152
94074a73-4c1d-469f-bd3c-3cdebb16db4d	98403	36	98249	+	chromosome_16	860830	761177	860792	65583	100572	60	tp:A:P	cm:i:9467	s1:i:65250	s2:i:3268	dv:f:0.0434	rl:i:1916
b9f626e5-927c-45a0-b5f3-49d1de77645d	86059	231	86044	-	chromosome_16	860830	774266	860792	71061	87065	60	tp:A:P	cm:i:11386	s1:i:70922	s2:i:4220	dv:f:0.0221	rl:i:2454
164dc44b-7cf4-4702-83a4-ac5ecb3d91c6	79031	39	78953	+	chromosome_16	860830	780255	860792	34155	82049	60	tp:A:P	cm:i:4076	s1:i:33464	s2:i:1811	dv:f:0.0855	rl:i:1207
5951192f-9754-4882-9174-105dc2ad9a21	77341	61	77226	-	chromosome_16	860830	783076	860792	63099	78273	60	tp:A:P	cm:i:10167	s1:i:62979	s2:i:4009	dv:f:0.0226	rl:i:2165
2d3cc462-ed7a-48e5-b644-190c2ec805aa	151920	14	151898	+	chromosome_17	803256	13	153402	124241	154356	60	tp:A:P	cm:i:19816	s1:i:123978	s2:i:5963	dv:f:0.0235	rl:i:2350
dfbeb09c-13e8-4dfa-b143-c35a21ced137	140662	33	140649	-	chromosome_17	803256	121241	251502	84056	143385	60	tp:A:P	cm:i:12447	s1:i:83635	s2:i:0	dv:f:0.0488	rl:i:2633
14204815-c12a-4b80-955b-1b0a75e7019f	133136	33	132550	+	chromosome_17	803256	238696	362986	98905	135323	60	tp:A:P	cm:i:15604	s1:i:98622	s2:i:1298	dv:f:0.0303	rl:i:897
6259d1ef-7094-4ee5-946b-46d5ef884597	125474	63	125450	-	chromosome_17	803256	334304	462074	78611	129049	60	tp:A:P	cm:i:11051	s1:i:78039	s2:i:2166	dv:f:0.0503	rl:i:305
87b64719-cc61-4ec7-9057-ad13b8fcd82a	128067	32	122879	+	chromosome_17	803256	428354	545134	83995	124928	60	tp:A:P	cm:i:12802	s1:i:83696	s2:i:2597	dv:f:0.0388	rl:i:1240
5db7afba-16fa-4ee7-9f8d-4dd3f9a52613	141820	97	141745	+	chromosome_17	803256	491315	622065	28463	148302	60	tp:A:P	cm:i:3199	s1:i:27156	s2:i:200	dv:f:0.1406	rl:i:465
3b1a45a9-85a7-401d-bede-ff197de3426d	130588	45	130578	+	chromosome_17	803256	601518	725862	66457	134592	60	tp:A:P	cm:i:8869	s1:i:65684	s2:i:50	dv:f:0.0678	rl:i:302
382399c3-3c1d-445c-bb06-7c78ef5552a4	162751	35	162566	+	chromosome_17	803256	646840	803256	130081	164429	60	tp:A:P	cm:i:21133	s1:i:129725	s2:i:479	dv:f:0.0233	rl:i:3098
7349c3af-22ec-4e8c-b058-e812252fc34a	146285	21	146272	+	chromosome_18	759571	21	143486	116647	148844	60	tp:A:P	cm:i:18604	s1:i:116382	s2:i:2712	dv:f:0.0252	rl:i:1417
6c7e2361-8089-4f6a-b017-10cd463a7f20	141852	32	141841	+	chromosome_18	759571	129407	262616	90573	144628	60	tp:A:P	cm:i:13220	s1:i:90207	s2:i:85	dv:f:0.0464	rl:i:204
9c585b96-ebdd-4ebc-a906-38e5912ee321	129336	30	129287	+	chromosome_18	759571	228810	355086	100638	131289	60	tp:A:P	cm:i:15865	s1:i:100468	s2:i:1192	dv:f:0.0283	rl:i:0
2aa07c11-9128-43b7-ba0b-5c5ca1a57d52	182652	29	182652	+	chromosome_18	759571	273058	436104	129947	185154	60	tp:A:P	cm:i:20511	s1:i:129723	s2:i:0	dv:f:0.0340	rl:i:713
6d905d41-c836-4ead-b3b8-df78fd25bec8	167677	46	151415	-	chromosome_18	759571	415063	568497	127366	154293	60	tp:A:P	cm:i:20563	s1:i:127046	s2:i:828	dv:f:0.0215	rl:i:1153
e44ae5fb-ec74-4130-a879-8978f87e8100	151075	90	151060	+	chromosome_18	759571	538581	691109	117788	153735	60	tp:A:P	cm:i:18261	s1:i:117474	s2:i:5522	dv:f:0.0286	rl:i:2059
6358442f-df16-4a55-9673-2f683e7abca5	137894	31	137778	+	chromosome_18	759571	620587	759491	104986	140075	60	tp:A:P	cm:i:15994	s1:i:104742	s2:i:5421	dv:f:0.0302	rl:i:4934
37784362-11c8-4e6a-9973-a560d1028a99	101163	81	100979	+	chromosome_18	759571	660723	759491	58910	103350	60	tp:A:P	cm:i:8381	s1:i:58552	s2:i:2592	dv:f:0.0529	rl:i:3824
cbaf461e-cd7e-4b63-9591-0caa4004d01a	94001	178	93991	-	chromosome_18	759571	665137	759491	76597	95046	60	tp:A:P	cm:i:12193	s1:i:76458	s2:i:5863	dv:f:0.0216	rl:i:5603
a431cafb-eab4-4f0f-8d34-20ecc83b4373	91178	165	91158	-	chromosome_18	759571	667757	759491	74253	92278	60	tp:A:P	cm:i:11786	s1:i:74139	s2:i:5885	dv:f:0.0222	rl:i:5259
8a603e64-f13c-41e6-9385-25af58d706a5	89320	48	89290	+	chromosome_18	759571	673113	759491	62305	90760	60	tp:A:P	cm:i:9291	s1:i:62124	s2:i:2629	dv:f:0.0366	rl:i:4829
227871c4-0728-4b8d-88dc-5e76f8c9032e	81341	27	81326	+	chromosome_18	759571	677420	759491	62859	82688	60	tp:A:P	cm:i:9756	s1:i:62683	s2:i:5487	dv:f:0.0273	rl:i:4051
c1516352-fa7c-43ec-958a-df2a0a19da31	208506	187	208492	+	chromosome_19	716929	254	209878	176813	210899	60	tp:A:P	cm:i:28698	s1:i:176603	s2:i:5422	dv:f:0.0202	rl:i:1321
be10ef4a-e889-4e17-923e-79b804a0a38c	140371	24	140350	+	chromosome_19	716929	189393	331315	92168	143048	60	tp:A:P	cm:i:14059	s1:i:91767	s2:i:3421	dv:f:0.0414	rl:i:845
5caed681-b5f7-41f3-ad2e-55fd53e1d65c	186671	29	186653	+	chromosome_19	716929	275394	463038	158791	188777	60	tp:A:P	cm:i:25833	s1:i:158617	s2:i:2984	dv:f:0.0200	rl:i:1152
518a6d52-2299-4d38-9fb8-3e5279500622	110909	59	110908	-	chromosome_19	716929	443988	555670	91881	112331	60	tp:A:P	cm:i:14935	s1:i:91738	s2:i:2899	dv:f:0.0216	rl:i:1052
84f0d0f5-0ea1-454a-a1f2-87942784f1f6	108323	35	108308	+	chromosome_19	716929	525235	634173	94672	109459	60	tp:A:P	cm:i:15644	s1:i:94594	s2:i:4924	dv:f:0.0170	rl:i:663
56f4a83a-c65b-41ea-806d-8e170e4b8f22	128478	35	128318	+	chromosome_19	716929	587246	716698	99667	130481	60	tp:A:P	cm:i:15307	s1:i:99466	s2:i:6160	dv:f:0.0284	rl:i:4696
e2e49782-f913-4a9d-84c1-275057b5e40a	110725	27	110491	+	chromosome_19	716929	604804	716698	76352	112827	60	tp:A:P	cm:i:11245	s1:i:76051	s2:i:6019	dv:f:0.0392	rl:i:4114
002d12f8-f577-41dd-a1b9-7e9de87c7c9f	110664	32	110473	+	chromosome_19	716929	605299	716698	83232	112254	60	tp:A:P	cm:i:12749	s1:i:83078	s2:i:6758	dv:f:0.0309	rl:i:4326
660b6f43-823c-4ca7-80fa-b1414d89bc6e	106722	157	106708	-	chromosome_19	716929	609464	716698	87624	107848	60	tp:A:P	cm:i:14196	s1:i:87527	s2:i:6874	dv:f:0.0211	rl:i:4515
c0962cf9-d0eb-45f2-be1d-594b8c0705e5	96742	29	96497	+	chromosome_19	716929	619678	716698	79043	97669	60	tp:A:P	cm:i:12622	s1:i:78947	s2:i:7001	dv:f:0.0220	rl:i:4931
23b9a525-c8c8-4b82-818c-7ce8ef1444bf	162188	239	159730	+	chromosome_2	2499861	243	161521	107166	164225	60	tp:A:P	cm:i:15463	s1:i:106641	s2:i:3087	dv:f:0.0437	rl:i:1051
c8a1f040-7f9d-48f2-bd99-27212a6d0673	143570	67	139441	-	chromosome_2	2499861	137112	273086	107874	141355	60	tp:A:P	cm:i:17041	s1:i:107610	s2:i:493	dv:f:0.0279	rl:i:1183
7fc19c4b-4cbf-4e6d-92a4-88e0fa0c6b19	134169	35	134154	-	chromosome_2	2499861	249533	384553	116729	135715	60	tp:A:P	cm:i:19383	s1:i:116587	s2:i:4312	dv:f:0.0174	rl:i:815
f9930e75-9d20-40e6-903d-3f8c95d550fd	140049	44	140009	+	chromosome_2	2499861	366838	508025	115684	142041	60	tp:A:P	cm:i:18421	s1:i:115475	s2:i:3889	dv:f:0.0229	rl:i:1132
06a8c0c7-1ae2-410c-8472-6a7fe4a90191	129867	62	129863	-	chromosome_2	2499861	496715	628189	97325	132486	60	tp:A:P	cm:i:14821	s1:i:97008	s2:i:4504	dv:f:0.0327	rl:i:691
dd35d79e-6816-4273-9ed5-3d2f2d00c845	151663	1827	151629	+	chromosome_2	2499861	584761	727489	109193	151911	60	tp:A:P	cm:i:17077	s1:i:108906	s2:i:4739	dv:f:0.0326	rl:i:1729
a7f19f1a-e9ca-4931-8932-6501ad8e6a99	102934	35	102915	+	chromosome_2	2499861	710715	809649	69279	104837	60	tp:A:P	cm:i:10218	s1:i:68992	s2:i:482	dv:f:0.0417	rl:i:2075
6a879493-28a2-4cbd-8976-017c21d23853	81741	1743	81726	-	chromosome_2	2499861	784055	863988	49936	85247	60	tp:A:P	cm:i:7032	s1:i:49465	s2:i:0	dv:f:0.0502	rl:i:230
53d86224-746a-44a6-bff0-c59ecb98ce93	77209	33	73337	+	chromosome_2	2499861	794010	863988	52425	75214	60	tp:A:P	cm:i:8070	s1:i:52157	s2:i:0	dv:f:0.0346	rl:i:339
0cd900f1-0e72-44c5-bb76-e77e1d8430e2	147528	992	147511	-	chromosome_2	2499861	836457	979102	118351	149031	60	tp:A:P	cm:i:19313	s1:i:118030	s2:i:3818	dv:f:0.0228	rl:i:2051
e0f36c4d-2853-45f8-bc8d-658376ec2670	161089	37	161066	-	chromosome_2	2499861	968281	1110417	107878	163936	60	tp:A:P	cm:i:16835	s1:i:107549	s2:i:276	dv:f:0.0389	rl:i:109
276c9d00-265c-44f2-85fe-65e985c819be	133996	30	133979	+	chromosome_2	2499861	1072604	1207483	112460	135669	60	tp:A:P	cm:i:18213	s1:i:112308	s2:i:219	dv:f:0.0215	rl:i:40
8fa9f46f-0ef3-46e8-8dba-40e76132539d	146553	42	146518	-	chromosome_2	2499861	1195322	1336141	97978	149209	60	tp:A:P	cm:i:14321	s1:i:97667	s2:i:0	dv:f:0.0429	rl:i:91
9b419501-2703-4c05-ab37-40cdf8142d24	117336	54	117328	-	chromosome_2	2499861	1299544	1418016	79898	119674	60	tp:A:P	cm:i:11934	s1:i:79528	s2:i:1889	dv:f:0.0404	rl:i:144
515daccf-c98f-49fa-8fe4-21286f0325e4	144196	38	144181	-	chromosome_2	2499861	1384896	1527963	114760	146100	60	tp:A:P	cm:i:18415	s1:i:114519	s2:i:5191	dv:f:0.0239	rl:i:3864
56bebddb-9f72-4383-8f54-31435ac99a00	143698	6685	143678	-	chromosome_2	2499861	1509554	1634366	87175	139264	60	tp:A:P	cm:i:12957	s1:i:86839	s2:i:318	dv:f:0.0456	rl:i:1008
0043feb7-6d31-4cdf-b86a-2b16db1e7dcc	146446	29	140972	-	chromosome_2	2499861	1602716	1733943	94318	143202	60	tp:A:P	cm:i:14191	s1:i:93999	s2:i:758	dv:f:0.0410	rl:i:447
67d56bf8-2e92-4f58-bdd3-2c569f048741	110350	31	110295	-	chromosome_2	2499861	1720401	1824441	82688	111608	60	tp:A:P	cm:i:13032	s1:i:82528	s2:i:921	dv:f:0.0304	rl:i:602
e613e658-284b-471e-b942-5c6b7e93e69e	202464	31	202455	-	chromosome_2	2499861	1791377	1982710	150723	205531	60	tp:A:P	cm:i:23701	s1:i:150403	s2:i:250	dv:f:0.0306	rl:i:3190
3fe7b8f6-cfda-4fc3-ae32-d56778ff967d	186365	28	186278	-	chromosome_2	2499861	1874866	2059771	148992	190459	60	tp:A:P	cm:i:23707	s1:i:148714	s2:i:6127	dv:f:0.0248	rl:i:3101
87f48e33-5c0d-47ef-9201-b6480d7d460c	141336	47	141328	-	chromosome_2	2499861	2043847	2186350	118508	143390	60	tp:A:P	cm:i:19187	s1:i:118296	s2:i:4981	dv:f:0.0211	rl:i:810
8679c0da-2852-450e-93ae-c1af1af6dfc4	131993	9727	131982	-	chromosome_2	2499861	2171292	2285476	78702	124571	60	tp:A:P	cm:i:11808	s1:i:78364	s2:i:0	dv:f:0.0441	rl:i:56
6dba74de-68be-49d1-bf4a-754ebfc1b2ca	237156	31	236896	+	chromosome_2	2499861	2261185	2499617	193201	239980	60	tp:A:P	cm:i:30578	s1:i:192884	s2:i:4449	dv:f:0.0241	rl:i:1918
bab5401c-a984-41a1-8640-e1c669ac363a	134379	10	134338	+	chromosome_20	709265	8	132179	106959	136836	60	tp:A:P	cm:i:17188	s1:i:106645	s2:i:1832	dv:f:0.0252	rl:i:1656
d7a2a8ae-f903-450a-98c6-46cb085fd032	109428	33	109412	-	chromosome_20	709265	108717	219383	87560	111338	60	tp:A:P	cm:i:13945	s1:i:87331	s2:i:4223	dv:f:0.0252	rl:i:633
c48e15cd-61c2-43d4-98de-de54b8ee8bde	143375	33	143272	-	chromosome_20	709265	208378	350723	75970	147827	60	tp:A:P	cm:i:10497	s1:i:75213	s2:i:0	dv:f:0.0618	rl:i:2217
95ff1dcb-f261-42d6-b884-99618a6cd75c	128326	25	128270	+	chromosome_20	709265	340592	470209	87824	130836	60	tp:A:P	cm:i:12755	s1:i:87505	s2:i:8148	dv:f:0.0416	rl:i:1921
ee4a80bb-a2fd-41ab-bb10-02c3e363c56a	101262	27	101224	-	chromosome_20	709265	459898	562358	80435	103060	60	tp:A:P	cm:i:12665	s1:i:80236	s2:i:414	dv:f:0.0269	rl:i:244
a05e7863-5a4e-4a87-b72b-d2b67ea37ff0	90647	35	90634	+	chromosome_20	709265	547442	639179	69578	92361	60	tp:A:P	cm:i:10621	s1:i:69391	s2:i:946	dv:f:0.0305	rl:i:1060
9cffd23c-b5d4-4a1e-a953-8457b0fe9064	128560	39	128550	+	chromosome_20	709265	588436	709261	91619	130310	60	tp:A:P	cm:i:14172	s1:i:91388	s2:i:1058	dv:f:0.0336	rl:i:4444
156c4bed-e40f-445c-b302-8fe3818efeec	125454	27	125444	+	chromosome_20	709265	591736	709261	91261	126991	60	tp:A:P	cm:i:14150	s1:i:91098	s2:i:1221	dv:f:0.0319	rl:i:4063
66e9ee60-4578-4690-8419-274e02afb64f	110972	44	110964	+	chromosome_20	709265	606085	709261	78055	112490	60	tp:A:P	cm:i:12147	s1:i:77866	s2:i:1085	dv:f:0.0337	rl:i:4166
2659e7bc-d427-4365-ad41-b5b16eb947f0	134425	187	134375	+	chromosome_21	629758	7	121509	88919	136300	60	tp:A:P	cm:i:13577	s1:i:88584	s2:i:2165	dv:f:0.0402	rl:i:2899
68b1c0bd-5cf9-41f7-a2e8-1961bdd8ebc9	151233	49	151203	-	chromosome_21	629758	110024	256071	114283	153634	60	tp:A:P	cm:i:17848	s1:i:114007	s2:i:0	dv:f:0.0297	rl:i:2762
4e31ae16-aa15-4ec3-b9de-eb4701f28c10	135575	31	135561	+	chromosome_21	629758	213813	351018	93261	139030	60	tp:A:P	cm:i:13721	s1:i:92920	s2:i:4724	dv:f:0.0399	rl:i:2468
c80d1aef-ef18-4bb8-ae78-8e1c6677db36	134196	32	134161	+	chromosome_21	629758	338324	470014	80997	137263	60	tp:A:P	cm:i:12470	s1:i:80470	s2:i:5261	dv:f:0.0456	rl:i:2709
f5519510-52ca-4b51-bcba-45ca83059715	68719	42	68696	+	chromosome_21	629758	454386	518226	50070	69507	60	tp:A:P	cm:i:7886	s1:i:49971	s2:i:5538	dv:f:0.0306	rl:i:2836
65c32665-1e9c-4bbb-b874-a517d677684d	68026	35	67981	-	chromosome_21	629758	454409	518226	46558	69334	60	tp:A:P	cm:i:7122	s1:i:46377	s2:i:5358	dv:f:0.0370	rl:i:2813
967f9512-5117-4fe6-86fd-97ab1fb467b1	132612	210	132455	-	chromosome_21	629758	502558	629488	75870	136144	60	tp:A:P	cm:i:10694	s1:i:75200	s2:i:111	dv:f:0.0559	rl:i:678
6642ab40-f256-4bde-b187-a02417c1c863	154444	10	154387	+	chromosome_22	587839	6	155427	122172	156512	60	tp:A:P	cm:i:19047	s1:i:121943	s2:i:18507	dv:f:0.0266	rl:i:4819
d99099d1-633c-4e7c-aabe-f972e0ecaa4b	151885	44	151862	-	chromosome_22	587839	108837	255877	121408	153491	60	tp:A:P	cm:i:19611	s1:i:121225	s2:i:1450	dv:f:0.0245	rl:i:747
5184a123-581c-467c-a086-c48325fdca40	98198	28	98196	+	chromosome_22	587839	245259	338430	66782	100985	60	tp:A:P	cm:i:9965	s1:i:66464	s2:i:0	dv:f:0.0401	rl:i:944
cd62b7fc-5073-449d-9981-e5f6fa45a851	153644	36	153631	+	chromosome_22	587839	321877	469799	116474	155711	60	tp:A:P	cm:i:18200	s1:i:116173	s2:i:4626	dv:f:0.0297	rl:i:2447
4aca853a-4e19-4c9f-83e8-eabfc691c64f	80715	96	80701	-	chromosome_22	587839	455831	539480	54130	84228	60	tp:A:P	cm:i:7924	s1:i:53592	s2:i:1021	dv:f:0.0430	rl:i:78
411ef6c2-9f98-4092-8297-a8c1c29ea80f	70433	4513	70433	+	chromosome_22	587839	528371	587838	38779	67259	60	tp:A:P	cm:i:5709	s1:i:38553	s2:i:54	dv:f:0.0512	rl:i:390
4a1587b0-3750-43a7-bbfb-28b86d81c188	64969	33	64969	+	chromosome_22	587839	529096	587838	37559	66348	60	tp:A:P	cm:i:5376	s1:i:37360	s2:i:0	dv:f:0.0542	rl:i:251
f86f7aee-7313-4bd7-b015-f2a480d0a0f5	137274	27	137040	-	chromosome_23	557589	237	144930	76928	148263	60	tp:A:P	cm:i:10242	s1:i:75634	s2:i:2618	dv:f:0.0604	rl:i:2265
7740e20d-efc1-4b0f-9583-3b8858139b28	169215	31	169195	+	chromosome_23	557589	105509	269152	131503	172268	60	tp:A:P	cm:i:20593	s1:i:131121	s2:i:523	dv:f:0.0282	rl:i:894
fd61220d-2a9d-4320-a684-a26b46cea5ed	101844	57	101830	-	chromosome_23	557589	257295	352483	56995	103797	60	tp:A:P	cm:i:7800	s1:i:56724	s2:i:0	dv:f:0.0585	rl:i:2167
6931b23b-211a-4df5-b219-7bf9f64fdc70	141552	72	141538	+	chromosome_23	557589	301884	444163	121223	143029	60	tp:A:P	cm:i:19687	s1:i:121093	s2:i:5977	dv:f:0.0187	rl:i:2987
8ed4a931-e2f9-4424-8bd0-299e3213c9c6	126429	29	126427	+	chromosome_23	557589	428963	557587	76549	129615	60	tp:A:P	cm:i:10654	s1:i:76130	s2:i:4317	dv:f:0.0518	rl:i:4515
bae7ee75-28fc-46a3-9e0a-bfda6c39aa78	202668	26	202469	-	chromosome_24	546843	225	173784	129111	205575	60	tp:A:P	cm:i:19569	s1:i:128696	s2:i:4577	dv:f:0.0430	rl:i:4875
7aaf5650-91e5-4fb2-9338-2dfd09341fa5	119717	64	119669	-	chromosome_24	546843	151555	271818	45085	126283	60	tp:A:P	cm:i:5713	s1:i:43864	s2:i:480	dv:f:0.0907	rl:i:1234
3e6b469c-6e92-44c6-ba3c-e77629987c8b	95183	30	95176	+	chromosome_24	546843	240823	336942	70239	96895	60	tp:A:P	cm:i:10657	s1:i:70030	s2:i:4693	dv:f:0.0344	rl:i:456
906934e0-045c-4704-81bb-ae480eb747b5	131660	37	131634	-	chromosome_24	546843	302376	428307	96200	136008	60	tp:A:P	cm:i:15021	s1:i:95918	s2:i:112	dv:f:0.0323	rl:i:2075
8ee4821e-e794-4523-a5de-e91829a73689	145280	31	140261	+	chromosome_24	546843	403399	546597	104070	144565	60	tp:A:P	cm:i:15919	s1:i:103663	s2:i:1645	dv:f:0.0332	rl:i:407
69f4cadb-db35-447a-a4b0-5ed9f99203b5	167716	45	167710	+	chromosome_25	516884	7758	176334	139204	169623	60	tp:A:P	cm:i:22281	s1:i:139021	s2:i:9740	dv:f:0.0210	rl:i:8496
96a3e0a6-44a1-4676-a4dc-b278bad22309	119357	30	119345	+	chromosome_25	516884	163319	284218	91274	121738	60	tp:A:P	cm:i:13998	s1:i:91007	s2:i:272	dv:f:0.0311	rl:i:125
799baf0e-eb00-4eb3-8bd5-e928a6c71c5d	117327	28	117308	-	chromosome_25	516884	163322	284218	83748	121541	60	tp:A:P	cm:i:12296	s1:i:83128	s2:i:275	dv:f:0.0384	rl:i:126
486066ef-803e-4f49-a12c-2cca949613be	106268	34	106189	-	chromosome_25	516884	264162	372482	48613	109793	60	tp:A:P	cm:i:6370	s1:i:47870	s2:i:567	dv:f:0.0757	rl:i:434
e468c1f4-8144-48e9-a57a-561dfc2e1022	134748	36	125628	+	chromosome_25	516884	330356	442942	74138	128203	60	tp:A:P	cm:i:10552	s1:i:73704	s2:i:689	dv:f:0.0518	rl:i:2964
59eddacf-6bb2-42c7-a656-033304284c51	122926	31	122919	+	chromosome_25	516884	393239	516877	104491	124317	60	tp:A:P	cm:i:17130	s1:i:104353	s2:i:6592	dv:f:0.0187	rl:i:2691
86afafba-2eab-4284-aa83-2a7e227c2c5b	98069	30	98060	+	chromosome_25	516884	417937	516877	80749	99495	60	tp:A:P	cm:i:13017	s1:i:80607	s2:i:6439	dv:f:0.0223	rl:i:2685
1161c201-f8f8-4f02-b28e-3e8e57bef702	83495	29	83488	+	chromosome_25	516884	432550	516877	68056	84797	60	tp:A:P	cm:i:11007	s1:i:67925	s2:i:6308	dv:f:0.0228	rl:i:2550
2c309f5d-b885-4edb-834d-0895dec831ab	83578	23	83560	-	chromosome_25	516884	432633	516877	67914	84795	60	tp:A:P	cm:i:10962	s1:i:67776	s2:i:6434	dv:f:0.0230	rl:i:2460
331c489e-1073-48ab-bd89-f2e56147e81b	198572	44	198190	-	chromosome_3	2064744	324	192911	139357	202233	60	tp:A:P	cm:i:20897	s1:i:138873	s2:i:1090	dv:f:0.0381	rl:i:1494
989455aa-29ef-4ca3-9566-656c89fce083	124918	61	124891	-	chromosome_3	2064744	169538	287647	84849	127585	60	tp:A:P	cm:i:12822	s1:i:84162	s2:i:4631	dv:f:0.0395	rl:i:315
1c7ad41d-1d78-471c-b1a5-7f54fecfb2db	97504	39	97496	-	chromosome_3	2064744	262693	357246	76706	98821	60	tp:A:P	cm:i:12132	s1:i:76592	s2:i:658	dv:f:0.0269	rl:i:57
26910f91-25e2-49f5-b4ab-bd42bd364987	132267	117	132164	-	chromosome_3	2064744	305563	438328	33310	137403	60	tp:A:P	cm:i:3651	s1:i:32219	s2:i:0	dv:f:0.1273	rl:i:15
d06f6d72-52fb-41ff-bcef-e6de97bbc139	142138	34	142120	+	chromosome_3	2064744	424722	567980	108170	144372	60	tp:A:P	cm:i:16494	s1:i:107939	s2:i:4176	dv:f:0.0309	rl:i:2555
150f276a-3a9b-4447-94d7-22df86727c6c	149375	153	149357	-	chromosome_3	2064744	547991	685015	103669	152380	60	tp:A:P	cm:i:15987	s1:i:103267	s2:i:2268	dv:f:0.0367	rl:i:746
4a4d2a61-37ad-4beb-ae52-06e017030635	137590	35	137556	+	chromosome_3	2064744	666113	798674	104341	139765	60	tp:A:P	cm:i:16473	s1:i:104086	s2:i:5998	dv:f:0.0294	rl:i:2085
489656b9-fa00-470a-8b05-af6bb02457fd	153293	40	144423	-	chromosome_3	2064744	773989	921175	79481	148731	60	tp:A:P	cm:i:10497	s1:i:78823	s2:i:147	dv:f:0.0632	rl:i:15
42178f6f-bdf7-4864-b09e-da4c7f2b00e4	113829	31	113814	+	chromosome_3	2064744	895386	1002884	71012	115462	60	tp:A:P	cm:i:10659	s1:i:70736	s2:i:0	dv:f:0.0462	rl:i:290
7a9aa205-26dd-45b2-9561-d451554a3f74	111613	30	111608	-	chromosome_3	2064744	975675	1082935	86711	112988	60	tp:A:P	cm:i:13784	s1:i:86518	s2:i:291	dv:f:0.0273	rl:i:874
e99d32d3-3152-48d6-b700-b84ea2f1e7ca	149120	33	149118	+	chromosome_3	2064744	1055343	1200920	107178	151508	60	tp:A:P	cm:i:16253	s1:i:106797	s2:i:899	dv:f:0.0344	rl:i:4186
1d01e563-833f-4163-82a6-955068c223c2	122363	30	122354	-	chromosome_3	2064744	1174330	1298509	92392	124843	60	tp:A:P	cm:i:13946	s1:i:92121	s2:i:3995	dv:f:0.0318	rl:i:3406
ef3e1328-4490-47b2-b958-8b74cef3d134	180830	8064	180810	-	chromosome_3	2064744	1276295	1446243	130812	177783	60	tp:A:P	cm:i:20201	s1:i:130383	s2:i:186	dv:f:0.0311	rl:i:472
6b799515-fb66-446d-8cd1-8b710a276f84	88405	29	88388	+	chromosome_3	2064744	1428129	1511230	64869	90021	60	tp:A:P	cm:i:10237	s1:i:64675	s2:i:5186	dv:f:0.0317	rl:i:1290
304f93ae-9e44-475f-93ed-f4ddf8733dc8	158334	6820	158277	+	chromosome_3	2064744	1491392	1633015	110429	153745	60	tp:A:P	cm:i:17212	s1:i:110180	s2:i:43	dv:f:0.0332	rl:i:626
299f73ef-5c1d-433a-9f9e-fd0dd6450057	105502	5387	105472	-	chromosome_3	2064744	1617255	1718061	79858	101768	60	tp:A:P	cm:i:12517	s1:i:79627	s2:i:1505	dv:f:0.0271	rl:i:448
503eca2a-ba25-480c-9c5b-ae1bb2cc9c35	82365	30	81889	-	chromosome_3	2064744	1699799	1782530	57569	83957	60	tp:A:P	cm:i:8638	s1:i:57415	s2:i:76	dv:f:0.0383	rl:i:42
38d4c46b-9383-43b6-9f51-bcbd6b02ccbb	107239	31	107233	+	chromosome_3	2064744	1746039	1854171	80295	109066	60	tp:A:P	cm:i:12486	s1:i:80040	s2:i:6786	dv:f:0.0290	rl:i:5675
1688cfd1-a4b7-4a78-bf28-0d61a13730d8	113903	81	113878	-	chromosome_3	2064744	1836150	1951814	42914	118298	60	tp:A:P	cm:i:5235	s1:i:41824	s2:i:3414	dv:f:0.0934	rl:i:1681
0b5abe69-5031-41e1-82ca-2cf43ea42b98	127510	24	127497	-	chromosome_3	2064744	1940830	2064735	99905	129618	60	tp:A:P	cm:i:15875	s1:i:99648	s2:i:663	dv:f:0.0262	rl:i:2504
f43955a0-1ecd-40c5-a513-b8c1ad9aadc9	142228	177	142203	+	chromosome_4	1629129	68	129623	101867	144159	60	tp:A:P	cm:i:15822	s1:i:101659	s2:i:2604	dv:f:0.0338	rl:i:2545
3f861d0e-c22c-42fc-9731-007ab0616106	127042	33	127011	+	chromosome_4	1629129	115433	240549	73412	131949	60	tp:A:P	cm:i:10132	s1:i:72794	s2:i:0	dv:f:0.0567	rl:i:555
7890e17f-1958-4d31-a4e7-83f54c70ff29	163906	33	157340	+	chromosome_4	1629129	208978	361937	123856	159488	60	tp:A:P	cm:i:19574	s1:i:123606	s2:i:111	dv:f:0.0271	rl:i:224
8f0697a4-556c-4228-9638-98cc7a72441e	113179	32	113157	-	chromosome_4	1629129	325057	431775	78053	114655	60	tp:A:P	cm:i:11730	s1:i:77776	s2:i:192	dv:f:0.0392	rl:i:170
b9d51e62-a489-4b13-bc0e-fc697f336ed3	137215	115	137209	+	chromosome_4	1629129	408636	536604	82573	139828	60	tp:A:P	cm:i:11598	s1:i:82209	s2:i:2831	dv:f:0.0517	rl:i:2868
22fabd25-2ae0-4309-973f-d35ff731ac44	125140	47	125121	-	chromosome_4	1629129	508106	631124	78725	128904	60	tp:A:P	cm:i:11430	s1:i:78164	s2:i:71	dv:f:0.0479	rl:i:135
48b23dca-6b77-496f-84a1-09ab05603bd3	135686	2034	135644	-	chromosome_4	1629129	600919	735413	65620	137492	60	tp:A:P	cm:i:8764	s1:i:64882	s2:i:885	dv:f:0.0701	rl:i:154
a91d8ff2-9a94-4c3a-bf30-2e7677b01260	166854	68	166841	-	chromosome_4	1629129	663785	817344	120840	168950	60	tp:A:P	cm:i:19209	s1:i:120493	s2:i:1568	dv:f:0.0311	rl:i:4287
5ff9a519-7760-4e45-bc0f-9fe4b6c5a2d4	119883	28	116330	-	chromosome_4	1629129	806649	912523	74010	119760	60	tp:A:P	cm:i:11040	s1:i:73463	s2:i:0	dv:f:0.0447	rl:i:1447
a3804d2f-21b6-4c56-8daa-6cd87b3378bf	102688	54	102675	+	chromosome_4	1629129	897405	1000693	79341	104455	60	tp:A:P	cm:i:12476	s1:i:79047	s2:i:5677	dv:f:0.0286	rl:i:328
eeb6abdb-7938-4c76-aec3-615439be53b5	86888	4208	86783	+	chromosome_4	1629129	989307	1064558	29273	85425	60	tp:A:P	cm:i:3526	s1:i:28780	s2:i:1538	dv:f:0.0979	rl:i:639
cfd804bc-0cc4-4eb1-8730-decffafdee66	122037	45	122028	+	chromosome_4	1629129	1044495	1167527	95572	123921	60	tp:A:P	cm:i:14815	s1:i:95328	s2:i:5427	dv:f:0.0282	rl:i:718
d7b21e6b-093d-4b69-8919-11b9b26935bc	137990	33	137972	+	chromosome_4	1629129	1152362	1290587	113858	141282	60	tp:A:P	cm:i:18488	s1:i:113367	s2:i:489	dv:f:0.0223	rl:i:75
c8b3ce54-b3ac-456c-b15b-0a477ddab691	199852	29	186788	-	chromosome_4	1629129	1278393	1461254	125379	190953	60	tp:A:P	cm:i:18607	s1:i:124840	s2:i:1223	dv:f:0.0418	rl:i:2448
a689a14d-d655-40dd-9a10-09caf2edef58	73820	48	73802	-	chromosome_4	1629129	1450998	1525394	55094	75083	60	tp:A:P	cm:i:8372	s1:i:54931	s2:i:24645	dv:f:0.0326	rl:i:2056
0a6beea3-a5a4-4e8b-aa99-ce66c66c1db8	140030	26	140016	-	chromosome_4	1629129	1488013	1629129	113120	142009	60	tp:A:P	cm:i:18052	s1:i:112907	s2:i:36194	dv:f:0.0243	rl:i:4265
9ca74834-d3c6-4e9c-be22-50a8e680667f	127974	24	127969	-	chromosome_4	1629129	1500336	1629129	108118	129648	60	tp:A:P	cm:i:17502	s1:i:107928	s2:i:34118	dv:f:0.0204	rl:i:4073
73806f9a-2a51-49a9-b3ae-b0a848fa9cfc	121653	47	121646	+	chromosome_4	1629129	1506585	1629129	92404	123557	60	tp:A:P	cm:i:14191	s1:i:92197	s2:i:25482	dv:f:0.0310	rl:i:3393
2df8908e-a77d-49de-948c-2b45848c73de	113076	41	113064	+	chromosome_4	1629129	1514355	1629129	80349	115575	60	tp:A:P	cm:i:12131	s1:i:80034	s2:i:16270	dv:f:0.0361	rl:i:2962
da6c68c8-cf05-4e44-af50-eb803bf37467	147413	54	147300	-	chromosome_5	1555020	118	134742	57331	152159	60	tp:A:P	cm:i:7589	s1:i:56416	s2:i:1282	dv:f:0.0860	rl:i:602
3ef61844-89bb-4ed6-9999-8b60b0ed63ec	128841	29	128811	+	chromosome_5	1555020	102255	231687	109270	130165	60	tp:A:P	cm:i:17615	s1:i:109151	s2:i:5339	dv:f:0.0198	rl:i:1749
7c296fd4-5c14-4b24-93e4-463d6eaf2212	156837	790	156832	-	chromosome_5	1555020	211385	365477	95714	160060	60	tp:A:P	cm:i:13816	s1:i:95085	s2:i:2663	dv:f:0.0494	rl:i:1662
ef1d3ae4-bdad-40cd-8eef-c0bf7754b8fd	195237	35	195192	-	chromosome_5	1555020	283562	468306	145747	198279	60	tp:A:P	cm:i:23054	s1:i:145363	s2:i:709	dv:f:0.0304	rl:i:1316
2ce5bf92-3ddd-4de8-9798-f78fa1d8805a	157623	33	157582	+	chromosome_5	1555020	435592	594126	132577	159607	60	tp:A:P	cm:i:21372	s1:i:132339	s2:i:4070	dv:f:0.0203	rl:i:3629
5a59f3db-a8ac-4671-82d6-d6aa9f87f827	158550	2445	154796	-	chromosome_5	1555020	576008	715463	86531	155930	60	tp:A:P	cm:i:12108	s1:i:85987	s2:i:0	dv:f:0.0573	rl:i:154
cd331167-4d49-4360-82be-c734beeb22ce	154126	35	154125	-	chromosome_5	1555020	675228	816374	112459	156398	60	tp:A:P	cm:i:17846	s1:i:112221	s2:i:1092	dv:f:0.0319	rl:i:172
7e3ce048-a6b2-4d1d-8338-066ee321601f	154881	33	154859	+	chromosome_5	1555020	769522	916733	113213	157321	60	tp:A:P	cm:i:17823	s1:i:112915	s2:i:0	dv:f:0.0320	rl:i:1442
6094ccd3-296b-49cd-804a-a09d49f47d5e	120076	32	119946	-	chromosome_5	1555020	893755	1003331	78944	122040	60	tp:A:P	cm:i:11796	s1:i:78707	s2:i:53	dv:f:0.0428	rl:i:440
5f6855ed-19cd-4a36-b901-bbec0f5f9d41	123558	36	123535	-	chromosome_5	1555020	987604	1112477	92384	125799	60	tp:A:P	cm:i:14083	s1:i:92132	s2:i:4134	dv:f:0.0328	rl:i:418
a13425cc-c991-454b-b1bd-3fa08b5549c6	139511	44	139403	-	chromosome_5	1555020	1072370	1210018	109259	141280	60	tp:A:P	cm:i:17430	s1:i:109045	s2:i:97	dv:f:0.0265	rl:i:808
58a500e7-18f9-4bac-9a30-ddb316951da7	116364	52	116345	+	chromosome_5	1555020	1199633	1316915	94795	117898	60	tp:A:P	cm:i:15118	s1:i:94653	s2:i:5384	dv:f:0.0216	rl:i:5031
eac54856-bed7-478f-8e60-cba6610e6bd8	150320	33	150277	+	chromosome_5	1555020	1299262	1439487	103974	152719	60	tp:A:P	cm:i:15847	s1:i:103707	s2:i:4939	dv:f:0.0373	rl:i:2751
c55cdef9-aa9b-4bca-8664-18e0b026daa2	152613	31	152280	+	chromosome_5	1555020	1411315	1554809	113914	154161	60	tp:A:P	cm:i:18054	s1:i:113730	s2:i:3587	dv:f:0.0298	rl:i:2580
90f6f461-64dd-46c9-b660-3fb0301d0055	147589	29	147431	-	chromosome_6	1417157	158	148399	119678	149456	60	tp:A:P	cm:i:18949	s1:i:119439	s2:i:2512	dv:f:0.0242	rl:i:3127
21a36c85-aeb3-4add-98ec-74dc76993476	113915	26	113902	-	chromosome_6	1417157	135971	245763	82788	116486	60	tp:A:P	cm:i:12586	s1:i:82601	s2:i:173	dv:f:0.0350	rl:i:234
1ea18722-9f12-4ef2-a8d9-1df2bfd5ba32	124154	32	124141	-	chromosome_6	1417157	214225	328547	84945	127019	60	tp:A:P	cm:i:13144	s1:i:84688	s2:i:0	dv:f:0.0378	rl:i:191
3e888b72-8c5c-40c9-ae2d-e14b4b0cd947	86019	35	86004	-	chromosome_6	1417157	314122	398982	70313	87380	60	tp:A:P	cm:i:11436	s1:i:70142	s2:i:863	dv:f:0.0228	rl:i:376
9f37b53f-d299-4e07-a828-72656f347167	113757	29	113735	-	chromosome_6	1417157	383792	499382	78292	123521	60	tp:A:P	cm:i:11760	s1:i:78045	s2:i:566	dv:f:0.0398	rl:i:15
82b941dc-e029-470b-b4ba-00dcf69684ac	111179	40	111158	-	chromosome_6	1417157	458264	576468	79650	119557	60	tp:A:P	cm:i:11780	s1:i:79393	s2:i:236	dv:f:0.0381	rl:i:30
7da496c6-a104-4f8c-b836-6214bbba0b07	200060	9170	200036	+	chromosome_6	1417157	522287	714888	155026	193838	60	tp:A:P	cm:i:24454	s1:i:154724	s2:i:223	dv:f:0.0250	rl:i:1223
ca3e7f07-507f-4a87-99d6-763a1073d67c	187751	28	187713	+	chromosome_6	1417157	681100	857745	124932	191012	60	tp:A:P	cm:i:18577	s1:i:124497	s2:i:64	dv:f:0.0425	rl:i:495
7de32eca-52e3-42cb-abd6-9009a0743e0f	114810	7050	114776	-	chromosome_6	1417157	846967	941407	74914	108789	60	tp:A:P	cm:i:11894	s1:i:74628	s2:i:447	dv:f:0.0350	rl:i:237
0a14ee38-302f-4bab-b12c-90c2db22bd24	90729	42	90691	-	chromosome_6	1417157	914867	991437	59834	91719	60	tp:A:P	cm:i:9442	s1:i:59660	s2:i:62	dv:f:0.0387	rl:i:403
12e72327-cd41-44a0-b3e8-8ea3fb347f9f	147994	32	147990	+	chromosome_6	1417157	961535	1099373	103597	150370	60	tp:A:P	cm:i:16030	s1:i:103343	s2:i:0	dv:f:0.0350	rl:i:4052
cd79b6dd-f4ac-459c-9203-4b2ffa30cad0	109067	26	109051	+	chromosome_6	1417157	1076731	1185590	76573	111142	60	tp:A:P	cm:i:11303	s1:i:76334	s2:i:190	dv:f:0.0394	rl:i:64
c16adc6b-d1c8-4a3a-8b80-7aa0a68f3103	124430	53	124384	+	chromosome_6	1417157	1154576	1273426	92962	126066	60	tp:A:P	cm:i:14305	s1:i:92797	s2:i:3374	dv:f:0.0324	rl:i:380
71072cfc-246c-474f-884f-fe2e44360243	187345	27	187328	+	chromosome_6	1417157	1223399	1394473	116628	191937	60	tp:A:P	cm:i:17197	s1:i:115986	s2:i:147	dv:f:0.0466	rl:i:3085
c25a15e8-5bf2-405b-8402-f172cd7105fa	126700	131	126679	-	chromosome_6	1417157	1301551	1417080	89224	128282	60	tp:A:P	cm:i:13850	s1:i:89037	s2:i:156	dv:f:0.0349	rl:i:3487
904f2755-25ef-474e-89c2-c186e5c87cd2	117780	66	117752	-	chromosome_6	1417157	1310114	1417080	73810	119766	60	tp:A:P	cm:i:10824	s1:i:73565	s2:i:149	dv:f:0.0464	rl:i:3032
ff1d8885-1d6d-4407-99c7-b79c9db5acd4	117357	184	117328	-	chromosome_6	1417157	1311055	1417080	83000	118684	60	tp:A:P	cm:i:12967	s1:i:82844	s2:i:152	dv:f:0.0341	rl:i:3618
42ff54d0-cbc4-4944-87fc-9b012527a5ff	109559	201	109551	-	chromosome_6	1417157	1318081	1417080	65060	111683	60	tp:A:P	cm:i:9694	s1:i:64694	s2:i:114	dv:f:0.0493	rl:i:2625
24d035b2-2ddb-4ca6-8c7f-48eec4dd3d32	102076	29	101843	+	chromosome_6	1417157	1326499	1417080	65661	103287	60	tp:A:P	cm:i:10009	s1:i:65490	s2:i:180	dv:f:0.0420	rl:i:3438
9702eadd-8207-4867-9d6a-3b7eb2fe0f4b	87428	259	81024	-	chromosome_6	1417157	1342138	1417080	55206	82078	60	tp:A:P	cm:i:8334	s1:i:55070	s2:i:91	dv:f:0.0382	rl:i:3255
181bdbe6-63aa-4776-bce9-4ba1ce2ebf22	80162	265	80087	-	chromosome_6	1417157	1345511	1417080	49774	81184	60	tp:A:P	cm:i:7569	s1:i:49555	s2:i:58	dv:f:0.0439	rl:i:3060
54183645-ba07-4bfb-ad9b-97000cc82f18	76032	125	76012	-	chromosome_6	1417157	1350980	1417080	51730	76866	60	tp:A:P	cm:i:8193	s1:i:51638	s2:i:0	dv:f:0.0351	rl:i:3254
69a8b29a-bd12-4d96-b5bb-1b761ec4c871	67719	34	67679	-	chromosome_6	1417157	1355252	1417080	43721	68931	60	tp:A:P	cm:i:6628	s1:i:43554	s2:i:0	dv:f:0.0415	rl:i:2930
37a1bf59-9291-4b52-b5ef-2ec179dc9928	55843	215	55804	-	chromosome_6	1417157	1360939	1417080	42278	56556	60	tp:A:P	cm:i:6591	s1:i:42175	s2:i:1894	dv:f:0.0296	rl:i:2393
aeec9950-9441-448e-9f99-7f94eb314544	48996	170	48975	-	chromosome_6	1417157	1367768	1417080	37033	49668	60	tp:A:P	cm:i:5760	s1:i:36941	s2:i:1134	dv:f:0.0300	rl:i:1425
ca2b5977-2221-4553-95b5-83db88e6cb01	47106	120	47101	-	chromosome_6	1417157	1369911	1417080	36846	47670	60	tp:A:P	cm:i:5783	s1:i:36748	s2:i:1253	dv:f:0.0271	rl:i:1180
df66e518-243e-4e4a-bd5e-84f908d4e8b3	43628	190	43613	-	chromosome_6	1417157	1373350	1417080	36995	43965	60	tp:A:P	cm:i:6053	s1:i:36943	s2:i:1239	dv:f:0.0187	rl:i:1085
89470f7e-434a-423a-818c-422cb9224491	37231	28	36999	+	chromosome_6	1417157	1379863	1417080	28546	37532	60	tp:A:P	cm:i:4435	s1:i:28481	s2:i:1040	dv:f:0.0286	rl:i:1060
3f06cfd8-c1d6-471c-a862-fa93893aff19	34662	99	34588	-	chromosome_6	1417157	1382237	1417080	27961	35094	60	tp:A:P	cm:i:4464	s1:i:27885	s2:i:1322	dv:f:0.0233	rl:i:1033
9b671be4-cd50-4124-8ac3-9f783f0225da	33824	70	33816	-	chromosome_6	1417157	1383136	1417080	26878	34194	60	tp:A:P	cm:i:4380	s1:i:26815	s2:i:1112	dv:f:0.0229	rl:i:1052
6f5e8b83-64f7-4417-8efb-d9a3d945011d	33206	29	32865	+	chromosome_6	1417157	1383983	1417080	26529	33301	60	tp:A:P	cm:i:4240	s1:i:26486	s2:i:1174	dv:f:0.0231	rl:i:1312
57b77647-a9cf-4c65-b838-b56144fa9999	201267	364	201266	+	chromosome_7	1124623	102	181816	128438	204457	60	tp:A:P	cm:i:18727	s1:i:128003	s2:i:3362	dv:f:0.0460	rl:i:2760
2f7ab6b0-dfc4-4968-8996-9c20a33568f0	114492	31	114490	-	chromosome_7	1124623	150208	262514	79993	119673	60	tp:A:P	cm:i:12146	s1:i:79721	s2:i:0	dv:f:0.0379	rl:i:268
4c085c96-2ac8-48f3-8f82-88d4297a9098	134681	65	134678	-	chromosome_7	1124623	237176	373499	90214	137597	60	tp:A:P	cm:i:13184	s1:i:89815	s2:i:3512	dv:f:0.0428	rl:i:2308
e54137c4-868a-45c6-8519-a57a0ba38b55	146448	37	146447	-	chromosome_7	1124623	338738	486183	112435	148604	60	tp:A:P	cm:i:17240	s1:i:112201	s2:i:4283	dv:f:0.0299	rl:i:2700
6c60aed9-e47c-4a8c-9123-f059e3db3f77	135647	48	135640	+	chromosome_7	1124623	460869	592894	105619	137451	60	tp:A:P	cm:i:16522	s1:i:105435	s2:i:0	dv:f:0.0283	rl:i:90
717dffb9-5a8d-4353-8e45-bdccfd661ef5	183839	34	183769	+	chromosome_7	1124623	541219	705237	112321	191483	60	tp:A:P	cm:i:16878	s1:i:111818	s2:i:287	dv:f:0.0470	rl:i:2538
296e26a3-57d3-4ec7-b24b-30ab172fb363	107107	118	107102	+	chromosome_7	1124623	690701	798913	57096	110895	60	tp:A:P	cm:i:8098	s1:i:56375	s2:i:84	dv:f:0.0606	rl:i:0
e1253bbe-7e77-4789-85cf-2c73c5269aef	170620	34	170604	-	chromosome_7	1124623	760234	932493	131441	173819	60	tp:A:P	cm:i:20066	s1:i:131017	s2:i:311	dv:f:0.0308	rl:i:83
a1792b82-69c6-4281-8070-56a4a5fcf1af	130378	30	130358	+	chromosome_7	1124623	886385	1019103	97406	133630	60	tp:A:P	cm:i:14666	s1:i:97019	s2:i:519	dv:f:0.0339	rl:i:30
15bf5e80-7a75-4eb6-a2f9-0831d9e22ffe	156858	14817	156848	+	chromosome_7	1124623	988285	1124615	101797	144625	60	tp:A:P	cm:i:15714	s1:i:101372	s2:i:256	dv:f:0.0337	rl:i:5135
35c95a35-025d-4cb6-be29-12fd5cf1b238	143894	9	141922	+	chromosome_8	1122386	9	144388	109164	145268	60	tp:A:P	cm:i:16769	s1:i:108865	s2:i:1532	dv:f:0.0306	rl:i:465
b4fef834-54e4-47ad-852d-f3fed8a4b6af	116561	29	116540	+	chromosome_8	1122386	128582	231423	81038	118066	60	tp:A:P	cm:i:12650	s1:i:80859	s2:i:0	dv:f:0.0357	rl:i:450
da370162-9ec4-49c0-b6ce-6f6fdfc56156	109373	4470	109362	+	chromosome_8	1122386	209735	315450	81840	106902	60	tp:A:P	cm:i:12573	s1:i:81545	s2:i:154	dv:f:0.0294	rl:i:292
535364c8-72a8-478a-829c-5cd4a9962db8	134647	37	134586	-	chromosome_8	1122386	278337	410214	99927	137709	60	tp:A:P	cm:i:15269	s1:i:99609	s2:i:40	dv:f:0.0330	rl:i:251
70e146fa-04f7-4bb0-a3c4-2e147888a73d	151305	26	151270	-	chromosome_8	1122386	365211	506223	106838	155394	60	tp:A:P	cm:i:16284	s1:i:106525	s2:i:0	dv:f:0.0365	rl:i:499
5373a7be-8809-46ad-8cbc-12ff47b53963	150003	29	150002	+	chromosome_8	1122386	451560	597661	115709	153672	60	tp:A:P	cm:i:18285	s1:i:115378	s2:i:104	dv:f:0.0285	rl:i:546
af778c23-bc26-473f-85b1-bfa297bb6987	83822	63	83589	+	chromosome_8	1122386	580511	664133	10368	85284	60	tp:A:P	cm:i:1010	s1:i:9740	s2:i:1346	dv:f:0.1823	rl:i:0
5e5674d0-d15b-4631-bf79-a57a86a6665f	165324	29	165310	+	chromosome_8	1122386	602139	762161	117858	168041	60	tp:A:P	cm:i:17992	s1:i:117443	s2:i:13844	dv:f:0.0357	rl:i:650
a24018a0-1567-426a-9917-d43ee341d957	83722	46	83675	-	chromosome_8	1122386	740307	820291	63431	84957	60	tp:A:P	cm:i:9942	s1:i:63280	s2:i:1065	dv:f:0.0295	rl:i:564
b06b35f9-3c38-485c-be77-d1c7db96ddb3	121304	96	121268	+	chromosome_8	1122386	805390	927686	98882	123016	60	tp:A:P	cm:i:15718	s1:i:98694	s2:i:4854	dv:f:0.0233	rl:i:3212
98415a1a-fc70-4ed8-82eb-68af65ddc9f4	102616	33	102599	+	chromosome_8	1122386	910488	1007230	78950	104209	60	tp:A:P	cm:i:12615	s1:i:78778	s2:i:5966	dv:f:0.0276	rl:i:496
da19e7d2-5e90-4ff2-8ad7-8001f6c9d30d	149301	42	149031	+	chromosome_8	1122386	976850	1122323	79184	153417	60	tp:A:P	cm:i:11027	s1:i:78462	s2:i:0	dv:f:0.0609	rl:i:3875
cbc7eb5c-4ab7-4b15-a3a4-e852477e1f09	129577	205	128055	-	chromosome_8	1122386	993268	1122323	102482	129888	60	tp:A:P	cm:i:16075	s1:i:102266	s2:i:5192	dv:f:0.0240	rl:i:6267
31de7c71-8d2c-4a11-a11b-254f8541732b	159486	8	159399	+	chromosome_9	1108211	3	157978	122607	161895	60	tp:A:P	cm:i:18984	s1:i:122359	s2:i:3762	dv:f:0.0299	rl:i:882
8f6b2e24-e37a-4e55-84e7-165522d8897e	112770	1915	112753	-	chromosome_9	1108211	147876	257744	83552	112707	60	tp:A:P	cm:i:12878	s1:i:83340	s2:i:309	dv:f:0.0302	rl:i:3485
de180526-e9d1-429d-b299-9ccbc2f57d24	105878	66	97429	+	chromosome_9	1108211	241949	339822	71100	99565	60	tp:A:P	cm:i:10598	s1:i:70830	s2:i:391	dv:f:0.0357	rl:i:2283
762b011e-0f94-4593-bbe3-98d7439e3d07	83377	35	83358	+	chromosome_9	1108211	316334	398015	45760	90444	60	tp:A:P	cm:i:6400	s1:i:45389	s2:i:4945	dv:f:0.0583	rl:i:1928
2eb3ab7a-1050-49be-91a9-2539f11b4941	84863	32	84614	+	chromosome_9	1108211	384735	462047	37531	86693	60	tp:A:P	cm:i:5014	s1:i:37172	s2:i:40	dv:f:0.0762	rl:i:142
94638ecc-70b2-41fc-b3cd-dfef01ec6cf8	175761	43	175738	+	chromosome_9	1108211	442317	620200	125141	183448	60	tp:A:P	cm:i:18989	s1:i:124677	s2:i:343	dv:f:0.0364	rl:i:365
78202699-32ac-41af-9ae5-743b46f3fa96	173130	130	173079	+	chromosome_9	1108211	576141	744220	134908	174833	60	tp:A:P	cm:i:21231	s1:i:134586	s2:i:1112	dv:f:0.0264	rl:i:6741
c6729300-e66a-46df-8256-e5f4c0f66bf9	141705	11490	141682	-	chromosome_9	1108211	731241	858221	100470	131763	60	tp:A:P	cm:i:15868	s1:i:100201	s2:i:4605	dv:f:0.0284	rl:i:503
0460d05e-2ad0-4e93-8862-2790f89ded4f	113355	39	113335	-	chromosome_9	1108211	831034	944725	94840	114468	60	tp:A:P	cm:i:15256	s1:i:94724	s2:i:2002	dv:f:0.0217	rl:i:449
a101f7f1-7984-4102-a049-619767540fb2	129568	30	129523	-	chromosome_9	1108211	934696	1065587	90139	132176	60	tp:A:P	cm:i:13389	s1:i:89724	s2:i:1330	dv:f:0.0395	rl:i:86
d27d72e6-a9a5-44e5-ad39-aa527000bae9	145689	52	145497	+	chromosome_9	1108211	968928	1108070	51535	148411	60	tp:A:P	cm:i:6213	s1:i:50543	s2:i:549	dv:f:0.0983	rl:i:677
f70da0f6-054c-4768-a60a-56ebd21c87ac	115528	95	115507	-	chromosome_9	1108211	996841	1108070	86891	117560	60	tp:A:P	cm:i:13601	s1:i:86631	s2:i:3296	dv:f:0.0306	rl:i:1190
0e245a4c-75ef-47b6-a9f4-44a88a41b4b1	103795	118	103771	-	chromosome_9	1108211	1008515	1108070	77586	105658	60	tp:A:P	cm:i:12330	s1:i:77342	s2:i:3504	dv:f:0.0295	rl:i:1140
20ba3a97-613d-48e5-98bc-7f9c1db0c39a	91361	30	91156	+	chromosome_9	1108211	1021169	1108070	67617	92911	60	tp:A:P	cm:i:10560	s1:i:67414	s2:i:3551	dv:f:0.0317	rl:i:1304
0eb7308e-9f65-47d9-8b27-0c3cff8c40d6	90073	49	89991	+	chromosome_9	1108211	1022836	1108070	71184	91271	60	tp:A:P	cm:i:11718	s1:i:71015	s2:i:3434	dv:f:0.0234	rl:i:1325
7753745a-e952-4148-b5a0-1eb0cf3902d2	84072	55	83907	+	chromosome_9	1108211	1027123	1108070	44253	87323	60	tp:A:P	cm:i:5807	s1:i:43667	s2:i:2750	dv:f:0.0659	rl:i:812
3655d898-671d-4e89-9136-b0dfcd0b1e35	80128	33	80014	+	chromosome_9	1108211	1032091	1108070	52958	82237	60	tp:A:P	cm:i:7938	s1:i:52624	s2:i:3314	dv:f:0.0414	rl:i:1033
6c64112a-d6ba-4015-abca-053139953fd1	79840	124	79839	-	chromosome_9	1108211	1032842	1108070	60573	81179	60	tp:A:P	cm:i:9684	s1:i:60393	s2:i:3535	dv:f:0.0280	rl:i:1198
5de23601-0149-40e6-9e9e-e4c241dd7494	78927	31	78773	+	chromosome_9	1108211	1033863	1108070	56871	80338	60	tp:A:P	cm:i:8712	s1:i:56674	s2:i:3293	dv:f:0.0342	rl:i:1223
bc8d5a6e-1023-4ebb-ac07-2363d29ce9d1	77496	115	77491	-	chromosome_9	1108211	1035304	1108070	58654	78747	60	tp:A:P	cm:i:9355	s1:i:58486	s2:i:2993	dv:f:0.0286	rl:i:1209
95386d13-43bc-40b8-8493-fbf94363f6c0	75608	107	75422	-	chromosome_9	1108211	1036643	1108070	42623	77575	60	tp:A:P	cm:i:6076	s1:i:42257	s2:i:2241	dv:f:0.0557	rl:i:874
0f2fb75d-b328-437d-970d-836e488c9d3a	74787	144	74769	-	chromosome_9	1108211	1038032	1108070	56688	75997	60	tp:A:P	cm:i:8917	s1:i:56535	s2:i:3314	dv:f:0.0291	rl:i:1186
1348c700-4403-4a06-886c-399a087a17dd	74165	29	74014	+	chromosome_9	1108211	1038737	1108070	56532	75252	60	tp:A:P	cm:i:9038	s1:i:56389	s2:i:2676	dv:f:0.0278	rl:i:1286
da50e806-fd2b-4949-a895-a994870bd71f	74040	149	74026	-	chromosome_9	1108211	1039002	1108070	59477	74942	60	tp:A:P	cm:i:9840	s1:i:59343	s2:i:2539	dv:f:0.0217	rl:i:1367
978ba96f-1de6-4564-8146-41566a4f53ae	73519	43	73495	-	chromosome_9	1108211	1039315	1108070	57367	74672	60	tp:A:P	cm:i:9236	s1:i:57219	s2:i:2255	dv:f:0.0253	rl:i:1234
12cc1d0c-1460-4d31-b944-11fe38a83092	67865	40	67708	+	chromosome_9	1108211	1045124	1108070	47211	69015	60	tp:A:P	cm:i:7231	s1:i:47033	s2:i:0	dv:f:0.0369	rl:i:1293
722d2388-d34e-4495-b7da-9f139c52f7ee	61808	3485	61672	+	chromosome_9	1108211	1048824	1108070	40708	59742	60	tp:A:P	cm:i:6030	s1:i:40496	s2:i:1243	dv:f:0.0388	rl:i:1140
fc29d29a-a366-470b-beb4-b2e836968962	59683	156	58489	-	chromosome_9	1108211	1048824	1108070	47681	59601	60	tp:A:P	cm:i:7461	s1:i:47531	s2:i:1442	dv:f:0.0243	rl:i:1175
114c0588-766e-48a1-91ab-e0afa50b3f50	63755	180	57898	-	chromosome_9	1108211	1048890	1108070	38790	59634	60	tp:A:P	cm:i:5698	s1:i:38506	s2:i:1157	dv:f:0.0419	rl:i:993
6bbca767-bfef-4f6f-b78c-e5a618110bed	57970	170	57945	-	chromosome_9	1108211	1049302	1108070	42382	59283	60	tp:A:P	cm:i:6369	s1:i:42152	s2:i:968	dv:f:0.0343	rl:i:863
132d2001-553e-429c-8136-3b53e2c8f32f	57386	34	57293	+	chromosome_9	1108211	1050002	1108070	46680	58440	60	tp:A:P	cm:i:7379	s1:i:46530	s2:i:1483	dv:f:0.0236	rl:i:1294
2af974f6-06dd-42b0-b645-436107bf6f05	56269	119	56230	-	chromosome_9	1108211	1050586	1108070	33516	58047	60	tp:A:P	cm:i:4538	s1:i:33212	s2:i:1006	dv:f:0.0550	rl:i:841
74d7ee2a-2bfe-42ab-a80b-ae14fb685506	52670	183	52666	-	chromosome_9	1108211	1054805	1108070	42647	53627	60	tp:A:P	cm:i:6766	s1:i:42497	s2:i:1479	dv:f:0.0237	rl:i:1265
418e3d98-fb02-4b28-ae65-a047a8fccd06	51907	138	51887	-	chromosome_9	1108211	1055547	1108070	42419	52869	60	tp:A:P	cm:i:6653	s1:i:42278	s2:i:1541	dv:f:0.0239	rl:i:1115
#path2
98ecc0f4-e972-4ddd-adcf-513ddba2314e	127944	30	127597	-	chromosome_1	2608419	112	123874	102389	129558	60	tp:A:P	cm:i:16494	s1:i:102143	s2:i:1489	dv:f:0.0243	rl:i:735
14ebd5e2-3ef4-46a3-b405-aa9afec483f2	111215	32	111180	-	chromosome_1	2608419	98520	199835	53345	115572	60	tp:A:P	cm:i:7121	s1:i:52862	s2:i:0	dv:f:0.0712	rl:i:558
d8100096-671c-427e-95d6-acac3117a58b	142532	47	142514	-	chromosome_1	2608419	189256	332848	105814	145344	60	tp:A:P	cm:i:16010	s1:i:105402	s2:i:3450	dv:f:0.0338	rl:i:1239
028b7d48-a6d5-45d7-b4b0-b28084dcb4bb	111279	45	111230	-	chromosome_1	2608419	317878	420647	80181	113188	60	tp:A:P	cm:i:12564	s1:i:79833	s2:i:0	dv:f:0.0334	rl:i:630
3c1123ce-19cd-418b-88df-1ca0b197a478	117419	30	117380	+	chromosome_1	2608419	388088	501305	83818	119203	60	tp:A:P	cm:i:12857	s1:i:83622	s2:i:4827	dv:f:0.0348	rl:i:2132
cea5393d-3d32-43c2-bc91-a3ac31da45e9	109748	32	109733	+	chromosome_1	2608419	485382	593961	65304	112190	60	tp:A:P	cm:i:9604	s1:i:64910	s2:i:296	dv:f:0.0507	rl:i:30
269ae49d-b702-49c2-9b8f-fc37ace234d7	141363	34	130526	+	chromosome_1	2608419	569248	701391	89265	133363	60	tp:A:P	cm:i:13381	s1:i:88827	s2:i:784	dv:f:0.0399	rl:i:773
f16638d1-fce3-4d0a-9bdb-08d353f0a77e	133295	28	133281	-	chromosome_1	2608419	673461	804827	103454	136696	60	tp:A:P	cm:i:16178	s1:i:103287	s2:i:0	dv:f:0.0286	rl:i:282
bc803579-8b6c-4e18-a6f7-a6018fd28bb1	92837	34	92811	+	chromosome_1	2608419	790293	879866	66340	96020	60	tp:A:P	cm:i:10249	s1:i:66125	s2:i:103	dv:f:0.0349	rl:i:291
573bc37b-8a65-4a49-87ca-7c1f5b594cf6	135224	28	135051	-	chromosome_1	2608419	841230	970701	107397	136754	60	tp:A:P	cm:i:17189	s1:i:107191	s2:i:398	dv:f:0.0253	rl:i:558
b0158b05-5f21-4722-9171-8b8d8bf567d8	112793	35	112770	+	chromosome_1	2608419	942261	1049331	80978	114528	60	tp:A:P	cm:i:12367	s1:i:80761	s2:i:238	dv:f:0.0340	rl:i:3211
b8c4780d-e1f4-4d7c-a9b6-5929c4abd632	86330	31	86187	+	chromosome_1	2608419	1025566	1112375	67337	87544	60	tp:A:P	cm:i:10433	s1:i:67182	s2:i:530	dv:f:0.0289	rl:i:75
b98b0b56-4107-4460-b23f-4e95b3fded42	127381	2918	118861	-	chromosome_1	2608419	1096440	1212109	94444	117307	60	tp:A:P	cm:i:15088	s1:i:94188	s2:i:4732	dv:f:0.0230	rl:i:2900
730abf73-b0ab-4c79-8d11-ee0c1d74bd5f	155670	31	155651	-	chromosome_1	2608419	1140495	1294028	120670	157653	60	tp:A:P	cm:i:19035	s1:i:120281	s2:i:4392	dv:f:0.0272	rl:i:3308
4f988e05-adb2-4624-a049-ae5aa9c6c4f9	113952	28	113923	+	chromosome_1	2608419	1274217	1384643	89766	115412	60	tp:A:P	cm:i:14293	s1:i:89572	s2:i:2896	dv:f:0.0266	rl:i:179
e97a7c8d-d524-4c54-ba5b-4d7e0ea76fee	171854	29	171821	+	chromosome_1	2608419	1325425	1488342	132649	174416	60	tp:A:P	cm:i:21157	s1:i:132397	s2:i:0	dv:f:0.0278	rl:i:302
a6d892d7-6656-4ba4-b695-984b1cae4b91	142200	5871	142184	-	chromosome_1	2608419	1465343	1593616	73050	139586	60	tp:A:P	cm:i:10085	s1:i:72536	s2:i:483	dv:f:0.0618	rl:i:158
e1344494-ead6-40f3-8397-fe8c55b1df55	69336	39	69312	+	chromosome_1	2608419	1571722	1636426	52543	70063	60	tp:A:P	cm:i:8283	s1:i:52457	s2:i:0	dv:f:0.0296	rl:i:15
dba0e66f-3f7f-4132-9e96-d7aaafe2cb6f	157530	155	151705	-	chromosome_1	2608419	1601652	1754379	113215	154138	60	tp:A:P	cm:i:17374	s1:i:112855	s2:i:1122	dv:f:0.0322	rl:i:196
4b570f90-7698-49d8-92a9-f76ca3dcea74	90969	2699	90855	-	chromosome_1	2608419	1712656	1801353	64011	89663	60	tp:A:P	cm:i:9545	s1:i:63793	s2:i:377	dv:f:0.0362	rl:i:254
cfb24e4e-489b-4e7a-a9cb-5fb31777a8d3	77893	32	72521	+	chromosome_1	2608419	1728392	1801353	61518	73409	60	tp:A:P	cm:i:9809	s1:i:61437	s2:i:449	dv:f:0.0213	rl:i:199
d1235ea0-c7ce-48df-a8d2-282b502a7b52	68564	176	63887	+	chromosome_1	2608419	1737662	1801353	53232	64313	60	tp:A:P	cm:i:8660	s1:i:53151	s2:i:437	dv:f:0.0211	rl:i:290
a38f1eab-f17f-4dd7-8b7d-6f6f826d922b	125427	9	124509	-	chromosome_1	2608419	1779703	1887801	77611	126800	60	tp:A:P	cm:i:11676	s1:i:77289	s2:i:0	dv:f:0.0452	rl:i:2797
71825621-6b53-4cba-adf9-afab74ab32f1	109243	29	109227	+	chromosome_1	2608419	1870710	1974597	67601	111849	60	tp:A:P	cm:i:9849	s1:i:67320	s2:i:0	dv:f:0.0487	rl:i:133
54d86887-991b-444a-adbf-68253f775f32	128753	32	128723	+	chromosome_1	2608419	1932217	2062760	84861	131574	60	tp:A:P	cm:i:12774	s1:i:84466	s2:i:4751	dv:f:0.0424	rl:i:243
dee4ae41-a9be-4f5c-8b23-fed7acd9bfd4	127399	33	127388	-	chromosome_1	2608419	2049917	2172326	90377	129872	60	tp:A:P	cm:i:14071	s1:i:90043	s2:i:0	dv:f:0.0351	rl:i:279
799c6733-2b6e-4f6d-b8f9-ca8cf22fec62	108304	39	108297	+	chromosome_1	2608419	2156520	2260107	80253	109760	60	tp:A:P	cm:i:12416	s1:i:80064	s2:i:82	dv:f:0.0328	rl:i:286
b54b0952-34e6-4612-8b07-d467c1a8fd82	45394	51	43642	+	chromosome_1	2608419	2243318	2287201	33990	44192	60	tp:A:P	cm:i:5342	s1:i:33921	s2:i:146	dv:f:0.0284	rl:i:626
19c22b5b-0f4e-496f-b02c-ac3636d5e73f	105663	7722	105627	-	chromosome_1	2608419	2275729	2376178	70089	100990	60	tp:A:P	cm:i:10178	s1:i:69687	s2:i:2972	dv:f:0.0390	rl:i:337
6efcb874-58c8-4833-9f14-fa3f7822e60a	124045	2074	124035	+	chromosome_1	2608419	2348924	2462829	85300	123808	60	tp:A:P	cm:i:12972	s1:i:85095	s2:i:0	dv:f:0.0376	rl:i:407
c7e38fcc-3c15-414e-8ff3-28fb3078abd8	164870	113	152614	-	chromosome_1	2608419	2431834	2584004	102428	156161	60	tp:A:P	cm:i:14984	s1:i:101952	s2:i:0	dv:f:0.0429	rl:i:330
02080c41-8730-49a4-ab09-4f1ff7b55070	130369	110	130321	-	chromosome_1	2608419	2477918	2608417	73627	133903	60	tp:A:P	cm:i:10292	s1:i:73002	s2:i:0	dv:f:0.0570	rl:i:1187
30c350be-2090-4c2d-bd42-85e5ed4d6deb	126133	103	126092	-	chromosome_1	2608419	2484006	2608417	98902	127351	60	tp:A:P	cm:i:15772	s1:i:98665	s2:i:0	dv:f:0.0258	rl:i:2027
d32f7a07-69f1-4aac-a95e-b53b7871bfea	90688	41	90673	-	chromosome_1	2608419	2517863	2608417	68117	91880	60	tp:A:P	cm:i:10357	s1:i:67969	s2:i:0	dv:f:0.0317	rl:i:1822
06e70d44-55f5-4e1e-ab94-eb1140cfbcba	82483	81	82471	-	chromosome_1	2608419	2525694	2608417	57176	83830	60	tp:A:P	cm:i:8533	s1:i:56912	s2:i:2276	dv:f:0.0385	rl:i:1597
514dfd74-ce51-4d09-a8b5-3928dc45abd9	74859	112	74839	-	chromosome_1	2608419	2533638	2608417	59128	75834	60	tp:A:P	cm:i:9268	s1:i:58988	s2:i:0	dv:f:0.0259	rl:i:2024
1c121b9a-8b71-4ada-b45f-37d8128c281b	74787	70	74776	-	chromosome_1	2608419	2533951	2608417	59530	75581	60	tp:A:P	cm:i:9410	s1:i:59417	s2:i:0	dv:f:0.0253	rl:i:2012
71fdc43d-58eb-4ca3-a92d-c593b83146cf	73787	133	73656	-	chromosome_1	2608419	2534816	2608417	57461	74598	60	tp:A:P	cm:i:8892	s1:i:57350	s2:i:0	dv:f:0.0277	rl:i:1984
253eed9e-2d76-483e-82ba-e64d09aaeaea	68239	143	68236	-	chromosome_1	2608419	2539033	2608417	47172	70388	60	tp:A:P	cm:i:6986	s1:i:46929	s2:i:2238	dv:f:0.0390	rl:i:1522
42f57964-5d13-46ac-aee7-e5fc32a31531	69400	181	69362	-	chromosome_1	2608419	2539205	2608417	50308	70289	60	tp:A:P	cm:i:7583	s1:i:50185	s2:i:0	dv:f:0.0343	rl:i:1776
957594bd-7526-4ad4-bd8c-9c8705133325	69063	43	69052	-	chromosome_1	2608419	2539461	2608417	53144	70034	60	tp:A:P	cm:i:8189	s1:i:53027	s2:i:0	dv:f:0.0294	rl:i:1753
ba938046-9ecd-4855-ad5c-f9684bf1a110	58714	107	58677	-	chromosome_1	2608419	2549660	2608417	37145	59651	60	tp:A:P	cm:i:5516	s1:i:36917	s2:i:2201	dv:f:0.0449	rl:i:1532
5c56dcb5-5eb2-4c05-bcb9-5a72e97e256d	58214	99	58194	-	chromosome_1	2608419	2550452	2608417	45715	58919	60	tp:A:P	cm:i:7146	s1:i:45621	s2:i:0	dv:f:0.0267	rl:i:1796
f9f9f215-0030-4443-b584-d48558c50113	56818	133	56804	-	chromosome_1	2608419	2551462	2608417	34513	58004	60	tp:A:P	cm:i:4813	s1:i:34335	s2:i:0	dv:f:0.0518	rl:i:1090
24e7d86c-07f2-415d-a8b7-18a754c79124	52108	129	52000	-	chromosome_1	2608419	2556685	2608417	39354	52632	60	tp:A:P	cm:i:6046	s1:i:39285	s2:i:0	dv:f:0.0303	rl:i:1812
e147e742-2f7b-4c92-a22f-ff6154d018ff	49213	104	49195	-	chromosome_1	2608419	2559373	2608417	30933	49903	60	tp:A:P	cm:i:4630	s1:i:30741	s2:i:2506	dv:f:0.0440	rl:i:1481
84ee81de-b5ae-4bbe-9afd-c5273f3e3468	46063	67	45968	-	chromosome_1	2608419	2562244	2608417	26131	47250	60	tp:A:P	cm:i:3545	s1:i:25830	s2:i:1839	dv:f:0.0581	rl:i:1320
afecbf41-29aa-4e40-a032-9c0b00e8e3a3	45662	48	45594	-	chromosome_1	2608419	2563227	2608417	31286	46076	60	tp:A:P	cm:i:4809	s1:i:31132	s2:i:2544	dv:f:0.0363	rl:i:1768
79e252de-cf34-4052-8262-076534625df8	45016	33	44971	-	chromosome_1	2608419	2563815	2608417	35035	45481	60	tp:A:P	cm:i:5483	s1:i:34982	s2:i:0	dv:f:0.0268	rl:i:1799
16732615-31e2-4155-afd2-98094a53e47f	44283	38	44212	-	chromosome_1	2608419	2564208	2608417	23765	45153	60	tp:A:P	cm:i:3310	s1:i:23536	s2:i:2285	dv:f:0.0603	rl:i:1424
2a19497d-d996-4008-b96d-f1018aebf3e6	42544	187	42532	-	chromosome_1	2608419	2566221	2608417	30634	42930	60	tp:A:P	cm:i:4775	s1:i:30491	s2:i:2707	dv:f:0.0318	rl:i:1849
d4ea2fe9-03da-4758-bcaa-d08036b0b809	38384	59	38373	-	chromosome_1	2608419	2570240	2608417	26828	38901	60	tp:A:P	cm:i:4188	s1:i:26682	s2:i:2682	dv:f:0.0339	rl:i:1771
851c28b0-9534-4969-bd6c-b31b9091ed70	36178	180	36147	-	chromosome_1	2608419	2572746	2608417	25218	36562	60	tp:A:P	cm:i:3771	s1:i:25139	s2:i:0	dv:f:0.0367	rl:i:1655
d28044dc-ffe5-439f-a4a6-eeb9c5a37810	123591	9	123370	+	chromosome_10	1107389	9	124107	98089	125184	60	tp:A:P	cm:i:15361	s1:i:97853	s2:i:6221	dv:f:0.0256	rl:i:4087
7bb922c6-e499-4832-8811-1aedcfdda516	83488	30	83473	+	chromosome_10	1107389	110458	195513	41561	85955	60	tp:A:P	cm:i:5385	s1:i:41156	s2:i:208	dv:f:0.0713	rl:i:286
7c19b7fd-5830-49c6-9f0b-99abffeeee79	82766	52	82758	+	chromosome_10	1107389	180617	264006	66961	83907	60	tp:A:P	cm:i:10597	s1:i:66829	s2:i:1413	dv:f:0.0248	rl:i:339
80f141cd-f2d2-4da2-baeb-14aad3a25b16	128232	28	128224	+	chromosome_10	1107389	235475	365023	95537	130482	60	tp:A:P	cm:i:14544	s1:i:95283	s2:i:1163	dv:f:0.0334	rl:i:240
57442324-050a-43e4-98f5-422d75a896ea	116527	105	116525	+	chromosome_10	1107389	349782	455017	65606	119285	60	tp:A:P	cm:i:9187	s1:i:65219	s2:i:42	dv:f:0.0571	rl:i:440
fa9a540f-d4d9-459c-a7a7-dd764045d628	139147	28	139139	+	chromosome_10	1107389	440197	576402	100968	141992	60	tp:A:P	cm:i:15522	s1:i:100630	s2:i:67	dv:f:0.0345	rl:i:184
f15cb8ae-5b32-4920-90fd-6c3974498cda	139926	28	139915	+	chromosome_10	1107389	532605	674346	95807	143177	60	tp:A:P	cm:i:14085	s1:i:95292	s2:i:632	dv:f:0.0410	rl:i:24
6e857586-dbc1-4525-98f5-2cb2ba3c6cd4	122273	42	122255	+	chromosome_10	1107389	637275	762352	85954	126045	60	tp:A:P	cm:i:12718	s1:i:85560	s2:i:598	dv:f:0.0390	rl:i:15
2f6246e6-221d-41a7-ad8a-a0bd289925b2	133800	34	133762	+	chromosome_10	1107389	741267	868085	87823	136555	60	tp:A:P	cm:i:12935	s1:i:87480	s2:i:48	dv:f:0.0440	rl:i:162
acf9b7b1-289d-496e-810b-296c6a2fba73	116827	49	116819	+	chromosome_10	1107389	855602	959472	89226	117812	60	tp:A:P	cm:i:14732	s1:i:89116	s2:i:0	dv:f:0.0256	rl:i:833
3c893daf-ab8b-4bde-940a-983212875968	189622	262	189607	-	chromosome_10	1107389	929270	1107311	138555	192227	60	tp:A:P	cm:i:21523	s1:i:138229	s2:i:3472	dv:f:0.0316	rl:i:7802
0688d4c0-2e08-4da4-a719-20d7b482d25a	142523	26	142238	-	chromosome_11	1087446	318	131903	78707	146363	60	tp:A:P	cm:i:11298	s1:i:77948	s2:i:1012	dv:f:0.0564	rl:i:2540
ffdc97e2-b15c-4ac7-a163-f00cc817d4fe	137149	30	137143	-	chromosome_11	1087446	105489	237102	110080	139166	60	tp:A:P	cm:i:17808	s1:i:109864	s2:i:76	dv:f:0.0240	rl:i:766
d7656711-dc1f-4456-aa8b-8b47b30e41fc	97156	30	97143	-	chromosome_11	1087446	214492	310242	68768	98734	60	tp:A:P	cm:i:10299	s1:i:68574	s2:i:143	dv:f:0.0373	rl:i:1417
9e43727d-bfc3-48a2-b6ea-6edeee0bccbe	91169	5060	91135	-	chromosome_11	1087446	282144	363131	52365	88071	60	tp:A:P	cm:i:7715	s1:i:52083	s2:i:3127	dv:f:0.0477	rl:i:2289
e592a6b5-e5c8-4071-851f-689505f45e73	75457	31	75402	-	chromosome_11	1087446	352034	428476	57983	77229	60	tp:A:P	cm:i:8833	s1:i:57695	s2:i:325	dv:f:0.0312	rl:i:15
557becf7-3251-4c05-9124-9883ecb49051	113487	73	113440	+	chromosome_11	1087446	396630	514986	46886	124469	60	tp:A:P	cm:i:5881	s1:i:46058	s2:i:68	dv:f:0.0853	rl:i:176
4661f065-ca30-4998-802c-a8e9db48e4c0	105446	72	105148	-	chromosome_11	1087446	476710	582711	82613	106693	60	tp:A:P	cm:i:12747	s1:i:82464	s2:i:68	dv:f:0.0286	rl:i:0
637ed3f7-b4ba-4831-9e52-1fcbf5a6f116	132094	33	132036	+	chromosome_11	1087446	566460	699148	109849	133517	60	tp:A:P	cm:i:17702	s1:i:109697	s2:i:920	dv:f:0.0220	rl:i:94
f0c33eee-ac74-4626-b470-608084742df4	137204	43	133642	+	chromosome_11	1087446	656971	792284	99820	136427	60	tp:A:P	cm:i:15017	s1:i:99476	s2:i:526	dv:f:0.0341	rl:i:79
f69d4041-700d-4ec2-8889-4306016d92af	176032	28	176020	+	chromosome_11	1087446	754519	916768	125282	180228	60	tp:A:P	cm:i:19491	s1:i:125057	s2:i:0	dv:f:0.0347	rl:i:866
b8a5d389-9380-446c-bb5c-845621bc8b90	140178	29	140178	-	chromosome_11	1087446	888011	1029362	109501	142269	60	tp:A:P	cm:i:17127	s1:i:109276	s2:i:5159	dv:f:0.0257	rl:i:7949
4492b991-11c0-4ad7-896d-c3a2d2c96bfd	145612	32	145407	+	chromosome_11	1087446	940825	1087283	110580	147417	60	tp:A:P	cm:i:17080	s1:i:110368	s2:i:5064	dv:f:0.0280	rl:i:9391
c56e4a23-2d4f-4486-b075-27295208b4e4	125935	172	125919	-	chromosome_11	1087446	959696	1087283	74663	128725	60	tp:A:P	cm:i:10607	s1:i:74209	s2:i:4358	dv:f:0.0514	rl:i:6096
c145e80c-9d6d-445c-820f-f51955f13cb5	118658	32	118513	+	chromosome_11	1087446	968093	1087283	94129	119979	60	tp:A:P	cm:i:14650	s1:i:94006	s2:i:5316	dv:f:0.0247	rl:i:8658
66994b3a-c243-4e01-8538-e47bc03af8c9	118270	29	118029	+	chromosome_11	1087446	968178	1087283	94642	119872	60	tp:A:P	cm:i:14931	s1:i:94523	s2:i:5279	dv:f:0.0229	rl:i:8862
5486791f-a9a3-48b5-84bc-361ba8c98db0	117415	195	117388	-	chromosome_11	1087446	969538	1087283	92438	118596	60	tp:A:P	cm:i:14462	s1:i:92318	s2:i:5234	dv:f:0.0251	rl:i:8213
e1588e48-060b-44e4-b818-1a138be6c2e2	115189	61	114986	+	chromosome_11	1087446	971532	1087283	80445	116887	60	tp:A:P	cm:i:12005	s1:i:80181	s2:i:4634	dv:f:0.0364	rl:i:7436
f77d3f83-e68e-46f1-8160-711bc33a19ce	112456	30	112245	+	chromosome_11	1087446	974524	1087283	86237	113673	60	tp:A:P	cm:i:13217	s1:i:86073	s2:i:5178	dv:f:0.0278	rl:i:8186
08ede6a3-b229-4bc3-b309-f3ea162ae46c	108455	238	108432	-	chromosome_11	1087446	978518	1087283	85685	109492	60	tp:A:P	cm:i:13371	s1:i:85569	s2:i:5401	dv:f:0.0245	rl:i:7410
cfc67ba4-96d6-43d9-bf6d-8611521dbc5d	107979	31	107792	+	chromosome_11	1087446	978812	1087283	86829	109104	60	tp:A:P	cm:i:13684	s1:i:86718	s2:i:5358	dv:f:0.0231	rl:i:7812
b618fd54-9cb4-443a-9e80-ff92b281af73	107592	33	107329	+	chromosome_11	1087446	979748	1087283	87777	108297	60	tp:A:P	cm:i:13917	s1:i:87707	s2:i:5442	dv:f:0.0216	rl:i:7889
68b869e9-14d5-4e13-ae7a-1b256fd29ee0	103609	65	103414	+	chromosome_11	1087446	983270	1087283	81003	104753	60	tp:A:P	cm:i:12658	s1:i:80847	s2:i:5609	dv:f:0.0258	rl:i:6039
608dc842-ce2f-418d-9f01-b67d956058b3	96765	29	96537	+	chromosome_11	1087446	990153	1087283	76457	97760	60	tp:A:P	cm:i:11917	s1:i:76357	s2:i:5339	dv:f:0.0249	rl:i:6696
46bc1f1a-6a54-41d9-893c-8637faac2dcd	93874	29	93651	+	chromosome_11	1087446	993121	1087283	71670	94894	60	tp:A:P	cm:i:10958	s1:i:71536	s2:i:4939	dv:f:0.0288	rl:i:6272
19721d97-171f-4f09-88ed-ec8015057651	86605	208	86594	-	chromosome_11	1087446	1000284	1087283	66379	87636	60	tp:A:P	cm:i:10174	s1:i:66268	s2:i:4727	dv:f:0.0278	rl:i:6114
0d3c6210-677e-4ae6-bddc-c6bd06f41558	78751	35	78485	+	chromosome_11	1087446	1008419	1087283	63440	79441	60	tp:A:P	cm:i:9983	s1:i:63346	s2:i:5494	dv:f:0.0233	rl:i:4696
88ddbe58-5aed-4ae1-ba15-f3bb8fb3e640	78587	224	78561	-	chromosome_11	1087446	1008425	1087283	60783	79400	60	tp:A:P	cm:i:9432	s1:i:60691	s2:i:5236	dv:f:0.0271	rl:i:4266
4a81a8c5-f70e-456e-b8d2-57018771beb1	76834	44	76651	+	chromosome_11	1087446	1010313	1087283	63457	77456	60	tp:A:P	cm:i:10142	s1:i:63379	s2:i:5206	dv:f:0.0210	rl:i:3714
c88b2016-15cf-459f-86f3-475b249e8004	76224	30	76062	+	chromosome_11	1087446	1010778	1087283	54716	77211	60	tp:A:P	cm:i:8175	s1:i:54573	s2:i:4675	dv:f:0.0351	rl:i:3094
9e4bef1e-4730-4a37-b57c-04ed458ce23b	74736	178	74730	-	chromosome_11	1087446	1012388	1087283	62802	75318	60	tp:A:P	cm:i:10130	s1:i:62748	s2:i:5518	dv:f:0.0195	rl:i:3521
e756791a-d884-49bb-af02-7782fa490cb9	73560	200	73541	-	chromosome_11	1087446	1013818	1087283	65476	73852	60	tp:A:P	cm:i:11002	s1:i:65439	s2:i:5800	dv:f:0.0131	rl:i:3060
4db30f27-ae2e-4715-86c4-8eb20964d46b	71734	29	71420	+	chromosome_11	1087446	1015661	1087283	57855	72211	60	tp:A:P	cm:i:9165	s1:i:57778	s2:i:5365	dv:f:0.0239	rl:i:2841
6d47dcc2-98d0-4af8-8c43-31c32219c7ab	67646	50	67471	+	chromosome_11	1087446	1018965	1087283	41412	68992	60	tp:A:P	cm:i:5842	s1:i:41187	s2:i:3768	dv:f:0.0500	rl:i:1530
064ec0e0-86fd-4700-812e-aefb9e259eca	68052	34	67856	+	chromosome_11	1087446	1019174	1087283	56700	68549	60	tp:A:P	cm:i:9089	s1:i:56659	s2:i:5405	dv:f:0.0210	rl:i:2070
80e53ab0-c4aa-4982-99b9-f0e33fa1acfb	88909	4783	88900	-	chromosome_12	1052234	20	85562	61637	86870	60	tp:A:P	cm:i:9270	s1:i:61421	s2:i:1570	dv:f:0.0331	rl:i:4610
ce447155-b70f-4628-a790-cc9c46be0ce9	112795	67	112717	-	chromosome_12	1052234	62280	173474	58899	116284	60	tp:A:P	cm:i:7870	s1:i:58300	s2:i:0	dv:f:0.0654	rl:i:984
4094c8dc-ec6a-4ed4-a58b-a10c8bedaaff	93034	49	93028	-	chromosome_12	1052234	135703	229509	66287	94841	60	tp:A:P	cm:i:9960	s1:i:65985	s2:i:3614	dv:f:0.0373	rl:i:21
5d1d2eb2-12c3-4f33-84cb-2445c978a933	160196	27	153455	+	chromosome_12	1052234	187601	322289	94276	156025	60	tp:A:P	cm:i:14114	s1:i:93951	s2:i:198	dv:f:0.0470	rl:i:1187
19512f66-0e37-4ea3-bb23-b412ffe243af	193163	29	193143	-	chromosome_12	1052234	260037	433179	137447	195678	60	tp:A:P	cm:i:21558	s1:i:137216	s2:i:566	dv:f:0.0340	rl:i:1673
167ae4df-d99d-42ef-a7e8-5bebfdf8e175	135642	1104	124846	-	chromosome_12	1052234	421112	547219	61146	127467	60	tp:A:P	cm:i:7856	s1:i:60546	s2:i:2412	dv:f:0.0716	rl:i:1144
51f2640b-c6d4-4ab3-858e-30ab8034a680	157686	2074	157651	-	chromosome_12	1052234	535586	679201	115971	158651	60	tp:A:P	cm:i:18510	s1:i:115709	s2:i:58	dv:f:0.0300	rl:i:365
10c10d31-826d-4042-ad83-c662b6506d2b	148853	29	148848	-	chromosome_12	1052234	642172	786133	97686	151811	60	tp:A:P	cm:i:14394	s1:i:97250	s2:i:0	dv:f:0.0437	rl:i:1796
e233d7e4-e396-4d62-b9c7-f354f8d02c7b	167055	35	167041	+	chromosome_12	1052234	739759	909570	87851	171692	60	tp:A:P	cm:i:11812	s1:i:87038	s2:i:2686	dv:f:0.0642	rl:i:2270
637f6fff-d5ef-4a13-afb9-d1cdf7ca8e86	168100	12090	167907	+	chromosome_12	1052234	895987	1052105	124828	158975	60	tp:A:P	cm:i:19844	s1:i:124345	s2:i:4917	dv:f:0.0251	rl:i:3330
b57ff82f-530c-4554-a020-9d148939b821	158248	9	158217	+	chromosome_13	959323	9	155232	108411	161039	60	tp:A:P	cm:i:15851	s1:i:108069	s2:i:476	dv:f:0.0415	rl:i:1027
b338f282-9db4-4143-a45d-bfed8d50bb0e	124160	35	124152	-	chromosome_13	959323	122659	247821	99129	126019	60	tp:A:P	cm:i:15610	s1:i:98940	s2:i:3352	dv:f:0.0253	rl:i:3009
54f35960-89eb-4d56-a38f-f6171a33c442	102111	32	102083	+	chromosome_13	959323	214081	316973	81962	103552	60	tp:A:P	cm:i:12793	s1:i:81835	s2:i:5703	dv:f:0.0259	rl:i:1884
5ebf6d44-99a2-49b9-bd93-895c0c0c15d6	126531	38	126509	-	chromosome_13	959323	288825	416177	101362	128369	60	tp:A:P	cm:i:15848	s1:i:101166	s2:i:5261	dv:f:0.0264	rl:i:798
4af9ebd4-e788-4b6d-82a7-af69a4b21007	153033	27	151965	-	chromosome_13	959323	390719	537819	119851	154467	60	tp:A:P	cm:i:19089	s1:i:119561	s2:i:4153	dv:f:0.0258	rl:i:2584
6f6a3e04-77b3-44d1-8d5d-42f2608f5dd5	136894	32	136876	+	chromosome_13	959323	510894	642520	108179	138607	60	tp:A:P	cm:i:17313	s1:i:108039	s2:i:4250	dv:f:0.0254	rl:i:2634
f7daad39-8c1d-40b4-8a54-1a675629dbc1	172971	407	160452	-	chromosome_13	959323	601222	748546	87986	163928	60	tp:A:P	cm:i:12464	s1:i:87371	s2:i:0	dv:f:0.0582	rl:i:1995
0a63baaf-7592-4da9-ad89-53e031744b4e	136805	10961	136794	-	chromosome_13	959323	729069	856351	100692	128088	60	tp:A:P	cm:i:15672	s1:i:100443	s2:i:691	dv:f:0.0270	rl:i:136
3cb5666e-4d94-43da-ad24-7b501d8372e2	142834	237	142813	-	chromosome_13	959323	826820	959195	107546	144488	60	tp:A:P	cm:i:17299	s1:i:107370	s2:i:51	dv:f:0.0287	rl:i:1050
c6df62f6-f304-43ef-8da4-6a4cee436a4b	133415	34	133388	-	chromosome_13	959323	836235	959195	91893	135340	60	tp:A:P	cm:i:14062	s1:i:91697	s2:i:0	dv:f:0.0379	rl:i:889
bf4bebf4-52ce-40b5-8326-4fee365f19e4	129618	104	129601	-	chromosome_13	959323	840154	959195	98648	131034	60	tp:A:P	cm:i:15993	s1:i:98517	s2:i:52	dv:f:0.0276	rl:i:899
963a1095-b643-4ac1-ada4-51f2c29fb81d	154395	201	154380	+	chromosome_14	898576	277	152777	117023	156519	60	tp:A:P	cm:i:18259	s1:i:116762	s2:i:3543	dv:f:0.0298	rl:i:2157
b688bffc-78f0-4a01-a918-869b558f3be2	87246	88	87227	+	chromosome_14	898576	133898	221700	71497	88324	60	tp:A:P	cm:i:11617	s1:i:71377	s2:i:1711	dv:f:0.0228	rl:i:498
72e05103-4c69-4357-b97a-25e2656cf8e1	101780	2310	101758	-	chromosome_14	898576	194499	294602	82501	100753	60	tp:A:P	cm:i:13144	s1:i:82405	s2:i:4836	dv:f:0.0228	rl:i:941
6fd6a832-19a0-4d9c-b242-e83db7045ccb	77308	32	77292	+	chromosome_14	898576	282429	360121	66413	78134	60	tp:A:P	cm:i:10824	s1:i:66333	s2:i:5380	dv:f:0.0185	rl:i:882
939d2337-7fd3-4595-9d71-c019894d60ea	99606	27	99587	-	chromosome_14	898576	328177	428621	75105	101236	60	tp:A:P	cm:i:11596	s1:i:74921	s2:i:4492	dv:f:0.0312	rl:i:493
4fcf5517-1207-4ecc-a83d-72e32d8dd1f0	115764	28	115741	+	chromosome_14	898576	412398	516274	84628	117727	60	tp:A:P	cm:i:13393	s1:i:84401	s2:i:0	dv:f:0.0313	rl:i:516
10211974-2394-42a9-b6f3-2f85c47ddeaa	85925	3612	85865	+	chromosome_14	898576	501786	584156	29849	84098	60	tp:A:P	cm:i:3713	s1:i:29341	s2:i:1337	dv:f:0.0947	rl:i:0
b6a39513-8fd3-473c-ac3d-db0fc940c465	105085	49	105035	-	chromosome_14	898576	560118	666366	75457	107207	60	tp:A:P	cm:i:11273	s1:i:75158	s2:i:2508	dv:f:0.0369	rl:i:653
43055233-85a0-4510-9020-7910836ffb60	100659	6241	100641	-	chromosome_14	898576	625024	713881	46896	96673	60	tp:A:P	cm:i:6230	s1:i:46485	s2:i:1942	dv:f:0.0687	rl:i:1040
a76059ce-0d09-4ec7-ac98-f55378d8a1ca	120400	28	120066	+	chromosome_14	898576	694346	801904	76539	121926	60	tp:A:P	cm:i:11307	s1:i:76232	s2:i:0	dv:f:0.0450	rl:i:1866
de1d08e2-7284-48df-85ba-ac9305dd1b6b	121420	13	115223	-	chromosome_14	898576	781651	898565	89607	117656	60	tp:A:P	cm:i:13828	s1:i:89303	s2:i:5419	dv:f:0.0279	rl:i:2743
62a19b7f-7def-4d66-856c-08ba23c4706a	133441	31	133211	-	chromosome_15	897230	118	128385	108917	134847	60	tp:A:P	cm:i:17930	s1:i:108720	s2:i:1243	dv:f:0.0216	rl:i:1328
45f3acf1-ee39-4d27-9caa-cf60f2a48bbb	112826	37	112427	-	chromosome_15	897230	75358	187341	89348	114131	60	tp:A:P	cm:i:14105	s1:i:89173	s2:i:804	dv:f:0.0268	rl:i:578
7d6002ec-4d9c-4637-aca3-cdec0acc73d0	107091	50	107069	-	chromosome_15	897230	176375	283291	59066	109664	60	tp:A:P	cm:i:7994	s1:i:58691	s2:i:0	dv:f:0.0611	rl:i:78
c864285f-366d-4e91-8c24-db72543b2318	112564	26	112557	-	chromosome_15	897230	268393	383515	91953	115817	60	tp:A:P	cm:i:14601	s1:i:91739	s2:i:0	dv:f:0.0245	rl:i:171
e6ea1e92-d332-4400-9982-7c2d00c525b3	138793	33	138772	-	chromosome_15	897230	343179	471221	102126	140416	60	tp:A:P	cm:i:16012	s1:i:101931	s2:i:0	dv:f:0.0315	rl:i:2085
b78a2a88-c94c-4692-805a-78dbf5a69320	114882	43	114868	-	chromosome_15	897230	444767	554652	83206	116412	60	tp:A:P	cm:i:12883	s1:i:83032	s2:i:321	dv:f:0.0324	rl:i:4357
a7d184c1-729b-44cb-8dee-b2c6be9ee6a9	128716	53	126789	+	chromosome_15	897230	540496	661780	24118	128878	60	tp:A:P	cm:i:2832	s1:i:23363	s2:i:140	dv:f:0.1416	rl:i:30
65692272-08d8-425a-963b-5791b0c5cd18	121136	30	121122	+	chromosome_15	897230	645253	767991	92364	125097	60	tp:A:P	cm:i:14381	s1:i:92064	s2:i:463	dv:f:0.0304	rl:i:122
25c0dc68-8843-4e2d-b2a5-eabc0af379e8	95500	36	95485	+	chromosome_15	897230	746785	838587	63192	97222	60	tp:A:P	cm:i:9373	s1:i:62907	s2:i:3590	dv:f:0.0425	rl:i:903
95903a19-ff9e-4f39-91a0-0168da8e178e	100569	31	100563	+	chromosome_15	897230	802314	897224	76775	101538	60	tp:A:P	cm:i:12476	s1:i:76611	s2:i:0	dv:f:0.0258	rl:i:3808
42f72c8d-5051-47b1-bd92-4a48de9aab7a	89530	21	89526	-	chromosome_15	897230	808481	897224	68105	90848	60	tp:A:P	cm:i:10597	s1:i:67951	s2:i:5776	dv:f:0.0293	rl:i:3296
d26f7aa8-3e7a-41b1-b75a-ea3028e91da4	129277	203	129243	+	chromosome_16	860830	140	126656	89617	132025	60	tp:A:P	cm:i:13624	s1:i:89183	s2:i:3100	dv:f:0.0371	rl:i:3302
b96b4616-ef18-4364-a409-6f8a16282dfb	106741	37	106728	+	chromosome_16	860830	106437	206549	68468	109713	60	tp:A:P	cm:i:10102	s1:i:68188	s2:i:401	dv:f:0.0455	rl:i:220
53e616de-0717-48d3-92a4-4135fa425fe5	144519	51	144509	+	chromosome_16	860830	180419	325969	120192	146411	60	tp:A:P	cm:i:19157	s1:i:120015	s2:i:5847	dv:f:0.0226	rl:i:1064
7f2b98a4-b398-43cc-a849-1a6d536b252b	131001	33	131001	-	chromosome_16	860830	280639	411735	101593	134503	60	tp:A:P	cm:i:16239	s1:i:101276	s2:i:5938	dv:f:0.0259	rl:i:4943
6aedda9f-9f27-4d90-864b-fb1e36e7cf49	137989	28	137975	+	chromosome_16	860830	337500	474033	102615	140127	60	tp:A:P	cm:i:15650	s1:i:102311	s2:i:5677	dv:f:0.0321	rl:i:3959
7f2b3f1b-2345-432c-a152-32ee5c936856	82359	909	80385	+	chromosome_16	860830	458067	543526	4349	85695	60	tp:A:P	cm:i:524	s1:i:3216	s2:i:94	dv:f:0.2229	rl:i:30
6db71e2f-82dd-4ac2-906b-4a595da16001	150236	3258	150137	+	chromosome_16	860830	514193	656346	93672	151912	60	tp:A:P	cm:i:13569	s1:i:93128	s2:i:0	dv:f:0.0466	rl:i:1673
e9d6879d-96fd-4d25-9fa5-db07afb7dcdd	145504	29	145498	-	chromosome_16	860830	617609	759727	104020	148346	60	tp:A:P	cm:i:15629	s1:i:103679	s2:i:0	dv:f:0.0367	rl:i:249
70e746ce-b2e7-4bf0-9b96-53ab098971cd	123298	97	123136	+	chromosome_16	860830	736691	860779	95356	125087	60	tp:A:P	cm:i:14669	s1:i:95112	s2:i:3985	dv:f:0.0294	rl:i:2371
c3a79568-d431-4992-8007-cedb3bdb6615	147196	26	147020	-	chromosome_17	803256	343	148876	113803	149514	60	tp:A:P	cm:i:17719	s1:i:113524	s2:i:5304	dv:f:0.0288	rl:i:2159
d17a406b-65ea-4392-853a-db977c9cd0fb	152780	32	152605	+	chromosome_17	803256	107602	249757	83548	156033	60	tp:A:P	cm:i:11890	s1:i:82872	s2:i:0	dv:f:0.0575	rl:i:1969
44c46f25-79f1-49cb-9c6f-85da6bcb358e	132762	42	132124	-	chromosome_17	803256	237920	361807	98129	134913	60	tp:A:P	cm:i:15377	s1:i:97856	s2:i:1944	dv:f:0.0312	rl:i:1559
a0d30207-2da9-417f-9b15-73f26c29eb18	107845	52	107837	-	chromosome_17	803256	335298	443947	78744	109728	60	tp:A:P	cm:i:11890	s1:i:78451	s2:i:1712	dv:f:0.0348	rl:i:211
04c38d1e-cd4f-4c42-9224-2b2644b78ef3	147114	31	146947	-	chromosome_17	803256	394389	534899	107528	148897	60	tp:A:P	cm:i:16483	s1:i:107291	s2:i:2815	dv:f:0.0336	rl:i:1258
9e85028e-145a-4f35-b04c-6a2eb1a5e835	95552	63	95537	+	chromosome_17	803256	519106	614604	72261	99267	60	tp:A:P	cm:i:11239	s1:i:71982	s2:i:678	dv:f:0.0310	rl:i:31
d4773193-1f8c-468b-ab75-c4576a7ce43f	173024	49	160137	+	chromosome_17	803256	559357	712976	101640	171253	60	tp:A:P	cm:i:15254	s1:i:101150	s2:i:185	dv:f:0.0447	rl:i:1365
769d0585-8d91-4713-b85c-8bfe60508b0c	128832	8678	128570	+	chromosome_17	803256	682139	803197	87403	122031	60	tp:A:P	cm:i:13314	s1:i:87151	s2:i:4000	dv:f:0.0338	rl:i:2760
61c77299-bc95-447c-b319-4070ab1e71f7	116028	208	116014	-	chromosome_17	803256	685940	803197	76349	118337	60	tp:A:P	cm:i:11100	s1:i:75997	s2:i:3339	dv:f:0.0440	rl:i:2183
0ec0baad-a09b-42c8-a3b7-6138bf7d6f33	115707	263	115698	-	chromosome_17	803256	686887	803197	96830	117004	60	tp:A:P	cm:i:15546	s1:i:96702	s2:i:4316	dv:f:0.0213	rl:i:2421
3da20cd7-9339-4365-8ef7-9113bc8225e8	110179	243	110164	-	chromosome_17	803256	692401	803197	88496	111565	60	tp:A:P	cm:i:13809	s1:i:88335	s2:i:3805	dv:f:0.0257	rl:i:2311
2ac5837a-ab1f-45f2-bdcd-007567a01e4c	99884	30	99668	+	chromosome_17	803256	702417	803197	75157	101430	60	tp:A:P	cm:i:11496	s1:i:74984	s2:i:3571	dv:f:0.0315	rl:i:2442
fa7b4148-cba5-4f19-8af6-696b069e1142	131229	28	130897	-	chromosome_18	759571	276	129444	86465	134335	60	tp:A:P	cm:i:13157	s1:i:85987	s2:i:2724	dv:f:0.0405	rl:i:1392
41170128-f495-469b-bee9-c4d169ccd1b8	123597	30	123557	+	chromosome_18	759571	116877	231032	93335	125097	60	tp:A:P	cm:i:14987	s1:i:93109	s2:i:93	dv:f:0.0287	rl:i:299
424e16ea-ba1f-49aa-ab70-85b02f15f253	179126	4373	166739	-	chromosome_18	759571	180875	344733	126390	165093	60	tp:A:P	cm:i:19694	s1:i:126058	s2:i:1173	dv:f:0.0290	rl:i:167
6fa6d49e-a83a-4772-8beb-6775180b0a65	118340	31	118324	-	chromosome_18	759571	333671	431717	78324	119886	60	tp:A:P	cm:i:12412	s1:i:78170	s2:i:0	dv:f:0.0382	rl:i:689
b58eee9b-4ed0-40b6-a8df-c9d38fc04a79	123903	2705	123897	+	chromosome_18	759571	415049	538635	88429	124450	60	tp:A:P	cm:i:13819	s1:i:87951	s2:i:342	dv:f:0.0335	rl:i:450
f7502aa3-98c3-49dc-bc4e-2e1b11155b7b	128207	26	128198	+	chromosome_18	759571	513487	643995	100950	131385	60	tp:A:P	cm:i:15653	s1:i:100573	s2:i:5349	dv:f:0.0279	rl:i:1202
96563173-86bd-45bb-a047-81cc7b5bc34b	152461	228	152436	-	chromosome_18	759571	605805	759370	116814	154863	60	tp:A:P	cm:i:17890	s1:i:116499	s2:i:5486	dv:f:0.0292	rl:i:5275
f64f0bc1-1c39-4e65-a3c8-5c5069666e53	193043	287	193025	+	chromosome_19	716929	244	194081	164249	195145	60	tp:A:P	cm:i:26795	s1:i:164030	s2:i:5547	dv:f:0.0196	rl:i:1298
356cf7e6-ecb2-4eee-ba0f-05b51de09ca9	96446	45	96432	-	chromosome_19	716929	179909	276790	80324	97539	60	tp:A:P	cm:i:13044	s1:i:80213	s2:i:5092	dv:f:0.0215	rl:i:0
50935dd9-b1f9-45a9-8bd4-e3724a4163b4	188075	26	188068	-	chromosome_19	716929	263086	452674	151753	190971	60	tp:A:P	cm:i:23855	s1:i:151473	s2:i:3641	dv:f:0.0256	rl:i:1056
e538208a-2328-4d0d-b2b9-8d6db456e2de	109752	32	109731	-	chromosome_19	716929	437471	548011	90778	111163	60	tp:A:P	cm:i:14564	s1:i:90670	s2:i:2789	dv:f:0.0220	rl:i:1214
d5f894b1-b92c-4c85-a9f9-d4d2e4acebeb	123355	27	123350	+	chromosome_19	716929	509449	633569	104773	124777	60	tp:A:P	cm:i:16978	s1:i:104680	s2:i:4691	dv:f:0.0202	rl:i:648
6b189cdd-aa12-45aa-88a7-b2b50e7f2a59	101362	68	101131	+	chromosome_19	716929	612256	716693	28517	105080	60	tp:A:P	cm:i:3787	s1:i:27735	s2:i:2545	dv:f:0.1070	rl:i:1136
dd7059e5-0ad0-4012-b138-a098a65d1368	97860	141	97838	-	chromosome_19	716929	618111	716693	77867	99211	60	tp:A:P	cm:i:12154	s1:i:77730	s2:i:7051	dv:f:0.0252	rl:i:4664
35938131-822f-4d00-a4ec-fdd3437b88c2	148262	65	148133	+	chromosome_2	2499861	41	150403	105970	152471	60	tp:A:P	cm:i:15540	s1:i:105624	s2:i:3575	dv:f:0.0384	rl:i:744
92c4055b-f7e7-4fe9-a3ba-4d7671f5077b	156460	46	156447	+	chromosome_2	2499861	99827	234078	100180	158628	60	tp:A:P	cm:i:15406	s1:i:99821	s2:i:0	dv:f:0.0428	rl:i:349
a179d623-4bf6-411f-a771-b103abb2bc14	165545	5	165529	+	chromosome_2	2499861	185828	350547	136885	167679	60	tp:A:P	cm:i:22174	s1:i:136699	s2:i:242	dv:f:0.0222	rl:i:1388
0ee36243-8c65-4337-801a-d2960e1cae63	154719	27	154700	-	chromosome_2	2499861	322840	481071	87299	159713	60	tp:A:P	cm:i:11818	s1:i:86496	s2:i:2847	dv:f:0.0595	rl:i:991
3a8fedb3-db90-4686-90e0-7c75242804cb	150872	27	150850	+	chromosome_2	2499861	404225	556605	122673	153390	60	tp:A:P	cm:i:19189	s1:i:122417	s2:i:3769	dv:f:0.0251	rl:i:1107
14d3ee0e-a2d0-40cd-9003-14181dc88f95	149400	28	149377	+	chromosome_2	2499861	537820	685007	115294	151617	60	tp:A:P	cm:i:18307	s1:i:115019	s2:i:5024	dv:f:0.0278	rl:i:1541
9753fe3e-41fb-4b60-a628-61375d35abb4	145189	32	145169	-	chromosome_2	2499861	667993	809300	104814	147399	60	tp:A:P	cm:i:15905	s1:i:104520	s2:i:4778	dv:f:0.0348	rl:i:3491
dbd314e5-9ace-4d73-9e07-0e623296b8ca	106435	4104	105366	+	chromosome_2	2499861	763475	863958	78322	105819	60	tp:A:P	cm:i:12407	s1:i:78007	s2:i:109	dv:f:0.0276	rl:i:294
976307e2-71b9-4e8d-9328-2d08ea25431b	175633	2026	175610	+	chromosome_2	2499861	813243	978068	48307	180418	60	tp:A:P	cm:i:5740	s1:i:46896	s2:i:76	dv:f:0.1153	rl:i:588
797dddaa-b1ae-4b70-9a11-cdc4935d97d1	195978	35	190701	-	chromosome_2	2499861	920860	1092291	141559	193795	60	tp:A:P	cm:i:22954	s1:i:141180	s2:i:6024	dv:f:0.0293	rl:i:1765
ca68f825-fb5c-4f65-8595-c16dfde387ff	122553	35	122535	-	chromosome_2	2499861	1082114	1205771	99838	124435	60	tp:A:P	cm:i:15766	s1:i:99652	s2:i:203	dv:f:0.0251	rl:i:48
e7771b42-028f-4151-a42b-c74482d58724	120606	30	120590	-	chromosome_2	2499861	1190026	1304136	93969	122059	60	tp:A:P	cm:i:14848	s1:i:93847	s2:i:44	dv:f:0.0279	rl:i:161
0e22684e-5ea5-4840-b6d3-b435b56d4b48	140403	26	139336	+	chromosome_2	2499861	1266189	1406891	101475	141812	60	tp:A:P	cm:i:15407	s1:i:101161	s2:i:43	dv:f:0.0349	rl:i:190
63bc5134-f590-444b-8004-f75dec4797e2	119165	29	118533	-	chromosome_2	2499861	1389672	1507293	89570	120474	60	tp:A:P	cm:i:14064	s1:i:89306	s2:i:4694	dv:f:0.0288	rl:i:3473
61c5e98a-c7f0-4dc6-95b5-40492d1a4335	144983	8417	144965	-	chromosome_2	2499861	1488115	1617865	106778	138211	60	tp:A:P	cm:i:17468	s1:i:106560	s2:i:3124	dv:f:0.0245	rl:i:2337
aaaf7d65-e593-4cc2-8110-0d795ae05544	113756	37	109458	-	chromosome_2	2499861	1602598	1701707	80070	110619	60	tp:A:P	cm:i:12698	s1:i:79904	s2:i:986	dv:f:0.0317	rl:i:416
1ed522d7-da9e-4079-9805-cdb6b9964ec7	129769	29	129728	+	chromosome_2	2499861	1659347	1790128	106524	131670	60	tp:A:P	cm:i:16739	s1:i:106347	s2:i:916	dv:f:0.0245	rl:i:66
689bf02d-1092-4757-a615-579d68dffd6b	156544	31	156540	+	chromosome_2	2499861	1744252	1888961	104117	159131	60	tp:A:P	cm:i:15318	s1:i:103826	s2:i:805	dv:f:0.0424	rl:i:1687
3ffb7704-fa6a-46ae-9b5f-f3a06cfdd641	134868	31	129130	-	chromosome_2	2499861	1853466	1983425	105266	130753	60	tp:A:P	cm:i:16539	s1:i:105132	s2:i:6126	dv:f:0.0243	rl:i:2643
7f838846-5454-425a-9640-b4a99b504096	89938	5308	89883	+	chromosome_2	2499861	1970669	2051202	58897	86858	60	tp:A:P	cm:i:8970	s1:i:58645	s2:i:225	dv:f:0.0380	rl:i:184
ca5a1e7a-3086-4f5a-ae3a-db3420344d60	179512	55	166467	+	chromosome_2	2499861	2016029	2180064	118311	169647	60	tp:A:P	cm:i:17946	s1:i:117953	s2:i:0	dv:f:0.0364	rl:i:997
301a9c80-4429-4381-881d-53d694ed2204	191097	25	191081	-	chromosome_2	2499861	2087030	2269919	147774	193686	60	tp:A:P	cm:i:23374	s1:i:147492	s2:i:4777	dv:f:0.0282	rl:i:792
6ef2c8b5-3020-4271-a6c4-f2c320a96af0	123413	67	123382	+	chromosome_2	2499861	2256667	2382332	51202	126901	60	tp:A:P	cm:i:6846	s1:i:50503	s2:i:2753	dv:f:0.0807	rl:i:346
f2f5ebc9-0d4e-4449-b3da-89d6788be4f4	128089	30	127963	+	chromosome_2	2499861	2370686	2499787	102703	129929	60	tp:A:P	cm:i:16138	s1:i:102520	s2:i:4882	dv:f:0.0258	rl:i:1718
48937fbb-f7ec-443e-82b7-d2e239b1ce08	119466	31	119464	-	chromosome_20	709265	2403	120462	69914	122853	60	tp:A:P	cm:i:9615	s1:i:69418	s2:i:1401	dv:f:0.0559	rl:i:1049
d3b5e26d-5a6b-46bc-949e-f1f9f088445e	126338	52	126314	+	chromosome_20	709265	87935	211596	93758	128505	60	tp:A:P	cm:i:14184	s1:i:93512	s2:i:82	dv:f:0.0335	rl:i:737
9c79a1c1-cd45-43bb-a257-255480f90240	134213	54	129114	+	chromosome_20	709265	193745	319013	81515	131691	60	tp:A:P	cm:i:11393	s1:i:81199	s2:i:0	dv:f:0.0500	rl:i:353
ea525f60-97f5-49a4-bc41-3c44159c1b58	175550	45	175523	+	chromosome_20	709265	282619	459430	138450	178136	60	tp:A:P	cm:i:21592	s1:i:138173	s2:i:9815	dv:f:0.0269	rl:i:4963
3ff5655b-786b-48c9-aebc-052292517280	89827	79	89784	+	chromosome_20	709265	446058	537974	45436	92862	60	tp:A:P	cm:i:5846	s1:i:44917	s2:i:2187	dv:f:0.0701	rl:i:19
a3189583-9f4f-4e7c-b96c-2e2c01fdb156	110374	33	110360	+	chromosome_20	709265	514959	627718	54626	113850	60	tp:A:P	cm:i:7409	s1:i:53995	s2:i:802	dv:f:0.0682	rl:i:515
fb3b79a9-ef07-4d5e-b334-8451986127d0	120138	350	120123	-	chromosome_20	709265	597071	708993	89326	121184	60	tp:A:P	cm:i:14174	s1:i:89188	s2:i:1067	dv:f:0.0288	rl:i:4143
45b84953-6175-4ddc-a6a7-ce9e8a352f83	105197	201	105195	-	chromosome_20	709265	611902	708993	75416	106304	60	tp:A:P	cm:i:11828	s1:i:75276	s2:i:1161	dv:f:0.0321	rl:i:3387
f1e41056-c009-4694-b0fb-f71e37e715b7	121099	29	121009	-	chromosome_21	629758	1643	109455	83970	122478	60	tp:A:P	cm:i:13040	s1:i:83716	s2:i:2088	dv:f:0.0357	rl:i:2675
01427432-7e36-454c-b8e4-673b0ca14406	131428	30	131412	+	chromosome_21	629758	92301	218906	87127	134432	60	tp:A:P	cm:i:12835	s1:i:86712	s2:i:507	dv:f:0.0432	rl:i:798
42d3ab05-9d1a-4d22-a588-0c60b921102f	116523	4149	116521	+	chromosome_21	629758	197571	310194	85343	114249	60	tp:A:P	cm:i:13285	s1:i:85113	s2:i:5394	dv:f:0.0298	rl:i:1847
0f22d7c9-8901-4971-919a-72ea1a062564	144878	25	144839	-	chromosome_21	629758	273170	421111	88117	149372	60	tp:A:P	cm:i:12105	s1:i:87546	s2:i:0	dv:f:0.0535	rl:i:461
829df362-0f9d-4d58-a329-2b8d0e1438b0	124467	28	124290	+	chromosome_21	629758	399577	515577	80252	126871	60	tp:A:P	cm:i:11899	s1:i:79911	s2:i:4580	dv:f:0.0436	rl:i:2368
cc38fa21-f76c-415a-814e-d6282b00c187	146586	27	138834	+	chromosome_21	629758	492468	627172	108675	141186	60	tp:A:P	cm:i:17141	s1:i:108354	s2:i:199	dv:f:0.0278	rl:i:1537
ff341a45-5d0b-48be-ac5a-1db306e1578a	134625	7733	134622	-	chromosome_21	629758	503668	627172	100978	129703	60	tp:A:P	cm:i:16213	s1:i:100698	s2:i:228	dv:f:0.0253	rl:i:1669
24f9df20-cf6c-4d1c-af0b-38abc73b6ab2	137352	9	137338	+	chromosome_22	587839	6	138034	112340	139058	60	tp:A:P	cm:i:17783	s1:i:112156	s2:i:19191	dv:f:0.0229	rl:i:5204
186f3393-4045-41a6-8efc-bd0a00c546d3	117767	94	117741	+	chromosome_22	587839	111894	226771	57437	121302	60	tp:A:P	cm:i:7897	s1:i:56769	s2:i:40	dv:f:0.0684	rl:i:423
83447e70-adfc-488f-a2f7-a6181bcedbf0	127032	29	126864	+	chromosome_22	587839	184562	311410	101090	128653	60	tp:A:P	cm:i:15983	s1:i:100868	s2:i:509	dv:f:0.0263	rl:i:574
c87c6e40-2553-4fc7-82f7-8d5a3ee82849	142979	32	139498	+	chromosome_22	587839	269710	410420	101850	143034	60	tp:A:P	cm:i:15431	s1:i:101423	s2:i:499	dv:f:0.0341	rl:i:1994
4f79e725-7f0d-4b12-a162-695b1156c083	104555	50	104520	-	chromosome_22	587839	397419	496376	75133	106202	60	tp:A:P	cm:i:11563	s1:i:74936	s2:i:0	dv:f:0.0349	rl:i:978
cd20135b-34cb-467f-b852-bbf7a97f5f44	131628	28	119185	+	chromosome_22	587839	460400	580294	83281	122982	60	tp:A:P	cm:i:12503	s1:i:82714	s2:i:1024	dv:f:0.0386	rl:i:552
7d1eac65-d4f7-4ce6-812e-bdc0540259e3	101095	34	97162	+	chromosome_22	587839	482615	580294	72037	100383	60	tp:A:P	cm:i:11052	s1:i:71582	s2:i:986	dv:f:0.0333	rl:i:145
a72b13cc-8701-47c4-b59e-8bf21c63ddf0	104806	31	104799	-	chromosome_23	557589	7	108442	74090	111469	60	tp:A:P	cm:i:11241	s1:i:73647	s2:i:2578	dv:f:0.0358	rl:i:2908
a5a410ad-4158-4211-a345-5992cc9d790c	144640	40	144553	+	chromosome_23	557589	56911	199558	103589	152008	60	tp:A:P	cm:i:15760	s1:i:103014	s2:i:60	dv:f:0.0354	rl:i:572
49addc7a-0a7b-4a7f-8834-376e27c32827	111308	53	107945	+	chromosome_23	557589	182729	292205	83796	110376	60	tp:A:P	cm:i:12906	s1:i:83442	s2:i:474	dv:f:0.0296	rl:i:1197
e8566089-2818-4d1c-b0b2-47a6116bf202	160893	403	158235	-	chromosome_23	557589	262164	424657	67128	163727	60	tp:A:P	cm:i:8842	s1:i:66123	s2:i:3299	dv:f:0.0797	rl:i:1802
60535d9a-b81b-402f-97cd-5e18a14a02d5	160399	139	160378	-	chromosome_23	557589	394554	557377	103991	164049	60	tp:A:P	cm:i:15127	s1:i:103501	s2:i:4540	dv:f:0.0446	rl:i:4207
ac32a7ca-a0c0-4d52-ac7f-fcbc77dd541e	187087	9	186943	+	chromosome_24	546843	7	157838	123631	189368	60	tp:A:P	cm:i:19312	s1:i:123358	s2:i:5035	dv:f:0.0386	rl:i:4905
20cc7ae9-7a4c-4e32-b2d8-25004c831110	131887	29	131886	-	chromosome_24	546843	143206	270323	101198	133686	60	tp:A:P	cm:i:15882	s1:i:101004	s2:i:905	dv:f:0.0283	rl:i:2843
fd9ec7a1-b470-44a4-8edf-3e70de538a21	77970	28	77942	+	chromosome_24	546843	255680	334165	52246	79356	60	tp:A:P	cm:i:7579	s1:i:52051	s2:i:4430	dv:f:0.0434	rl:i:545
96e13774-fea9-4d2a-99a7-a62cb54abf51	103411	55	103390	+	chromosome_24	546843	313882	411349	73895	105147	60	tp:A:P	cm:i:11303	s1:i:73676	s2:i:276	dv:f:0.0356	rl:i:257
e342a39e-7fb3-4718-a835-6aa215d0558b	111779	30	111755	+	chromosome_24	546843	397922	514913	62012	117637	60	tp:A:P	cm:i:9202	s1:i:61275	s2:i:854	dv:f:0.0547	rl:i:80
6b8cf108-264b-47dd-872d-66c0a40932a0	61094	28	61035	+	chromosome_24	546843	490996	546833	42520	62523	60	tp:A:P	cm:i:6502	s1:i:42344	s2:i:442	dv:f:0.0372	rl:i:843
7960b340-5ebd-4713-8fe2-0289dc106ba7	43424	37	43300	+	chromosome_24	546843	502651	546833	27259	44556	60	tp:A:P	cm:i:3782	s1:i:27096	s2:i:1887	dv:f:0.0507	rl:i:222
2908d11a-f2b0-4831-a7b9-8a7540f49e6c	157844	200	157820	+	chromosome_25	516884	105	158719	127813	159693	60	tp:A:P	cm:i:20168	s1:i:127614	s2:i:9445	dv:f:0.0232	rl:i:8712
dcb6f91c-3b39-4e06-837a-110d79a39fdd	87712	55	87688	+	chromosome_25	516884	129689	219450	51990	90522	60	tp:A:P	cm:i:7228	s1:i:51520	s2:i:1622	dv:f:0.0546	rl:i:80
ab38d36e-7388-4168-b16a-2f18bd19e7e1	145934	31	145920	+	chromosome_25	516884	197776	344817	116050	148204	60	tp:A:P	cm:i:18222	s1:i:115732	s2:i:877	dv:f:0.0268	rl:i:135
28d8979d-1ae0-4ff3-951e-d6a762865819	125570	33	125540	+	chromosome_25	516884	299110	420168	91829	127530	60	tp:A:P	cm:i:14131	s1:i:91541	s2:i:746	dv:f:0.0331	rl:i:1253
f82e91c7-fb01-4e2d-b237-1aef031703e8	130623	275	130609	-	chromosome_25	516884	388311	516639	106134	131877	60	tp:A:P	cm:i:17141	s1:i:105970	s2:i:0	dv:f:0.0227	rl:i:2618
a7793914-322a-4723-b723-26c27dcb4a79	103505	190	103432	-	chromosome_25	516884	409929	516639	25977	107657	60	tp:A:P	cm:i:2973	s1:i:25086	s2:i:2160	dv:f:0.1245	rl:i:565
f1799ca0-0c82-4c36-834f-1fb7755f109b	137421	35	137400	-	chromosome_3	2064744	1014	133099	94818	140937	60	tp:A:P	cm:i:14755	s1:i:94369	s2:i:1281	dv:f:0.0371	rl:i:748
4afbe739-0f78-4446-a847-a0e5e68399ff	160444	43	160424	-	chromosome_3	2064744	121131	278184	112719	163648	60	tp:A:P	cm:i:17016	s1:i:112252	s2:i:1514	dv:f:0.0378	rl:i:563
ee76933e-d760-4677-b654-8abd1aba40b9	81296	47	81243	-	chromosome_3	2064744	264345	346471	59753	82857	60	tp:A:P	cm:i:8866	s1:i:59537	s2:i:685	dv:f:0.0358	rl:i:49
3837c593-05dd-4304-bb6e-e14fb976a933	149129	39	149105	-	chromosome_3	2064744	296978	436113	100328	152263	60	tp:A:P	cm:i:14933	s1:i:100062	s2:i:667	dv:f:0.0416	rl:i:240
3b426adb-21a0-4563-a8d4-3156e5c11b3b	104703	41	104685	+	chromosome_3	2064744	411548	516753	82042	106055	60	tp:A:P	cm:i:12699	s1:i:81901	s2:i:4287	dv:f:0.0277	rl:i:2408
ae486c36-e71f-4599-bd01-f6edb622a81c	117610	27	117484	-	chromosome_3	2064744	506127	625537	86362	120333	60	tp:A:P	cm:i:12943	s1:i:86161	s2:i:1922	dv:f:0.0351	rl:i:0
cc2f2621-fec7-4bea-8910-a3ce1ff95da2	127623	38	124683	+	chromosome_3	2064744	585522	708918	94575	129461	60	tp:A:P	cm:i:14650	s1:i:94408	s2:i:717	dv:f:0.0308	rl:i:1171
d1348102-d68b-4a8e-9b68-4adf4d97c338	143106	38	143084	+	chromosome_3	2064744	694432	833217	90170	146344	60	tp:A:P	cm:i:13110	s1:i:89715	s2:i:5491	dv:f:0.0469	rl:i:2235
c0ba59fd-dd16-42f9-b64f-bfb8c2b62f94	109626	34	103407	+	chromosome_3	2064744	820458	924573	82704	104896	60	tp:A:P	cm:i:12920	s1:i:82534	s2:i:225	dv:f:0.0271	rl:i:15
5c4cdb7d-db83-43a0-9cf8-d092ba8e5129	117446	27	117406	+	chromosome_3	2064744	887644	998944	65012	119497	60	tp:A:P	cm:i:8991	s1:i:64666	s2:i:0	dv:f:0.0595	rl:i:206
7cddfc82-8256-4b77-a829-d4fbd1fdc2a2	136258	66	136243	+	chromosome_3	2064744	942535	1077213	45218	140972	60	tp:A:P	cm:i:6160	s1:i:44122	s2:i:218	dv:f:0.0945	rl:i:417
db9ddede-0a82-4594-9a92-6026b2142d58	131589	33	131566	-	chromosome_3	2064744	1055354	1183254	102544	133357	60	tp:A:P	cm:i:16084	s1:i:102274	s2:i:1347	dv:f:0.0273	rl:i:2628
dc3bed58-b414-4ed8-8166-c960ce90e45b	124838	26	124837	+	chromosome_3	2064744	1155234	1281023	99460	126549	60	tp:A:P	cm:i:15487	s1:i:99302	s2:i:4419	dv:f:0.0259	rl:i:4249
0738f9cd-fc37-4918-9646-fb376caaff1d	113976	28	113965	+	chromosome_3	2064744	1264704	1382238	75311	118881	60	tp:A:P	cm:i:10722	s1:i:74777	s2:i:95	dv:f:0.0456	rl:i:30
3c4098b0-2cb8-4ac8-a293-be55123ae816	111980	28	111961	-	chromosome_3	2064744	1264704	1382238	69638	118536	60	tp:A:P	cm:i:9634	s1:i:68828	s2:i:0	dv:f:0.0521	rl:i:19
1a797325-e42b-40b9-b55a-bd2bfd6770de	139595	5520	139543	-	chromosome_3	2064744	1354924	1490927	48034	137575	60	tp:A:P	cm:i:5682	s1:i:47397	s2:i:2845	dv:f:0.0988	rl:i:349
494ec793-5d2e-4b1e-9163-a04f4bad283f	145675	51	145616	+	chromosome_3	2064744	1453129	1583384	83035	148665	60	tp:A:P	cm:i:12123	s1:i:82617	s2:i:3498	dv:f:0.0540	rl:i:1239
6e0149ff-03b4-4a35-837a-9fe9ab023ebf	129816	76	129804	-	chromosome_3	2064744	1553922	1685370	99770	132270	60	tp:A:P	cm:i:15538	s1:i:99472	s2:i:69	dv:f:0.0297	rl:i:82
8dcfc96c-82e7-409c-8596-53d335ed49d5	106348	54	106328	+	chromosome_3	2064744	1673453	1767217	71669	107937	60	tp:A:P	cm:i:11034	s1:i:71426	s2:i:1621	dv:f:0.0388	rl:i:676
12a1ab14-69da-4357-b760-d5ea9240f8b9	112567	32	112552	+	chromosome_3	2064744	1734913	1848514	81459	114821	60	tp:A:P	cm:i:12343	s1:i:81111	s2:i:5894	dv:f:0.0333	rl:i:4765
64509a3b-56d9-48b8-992b-f31fe18c5a72	91901	125	91068	+	chromosome_3	2064744	1835260	1927250	62415	92745	60	tp:A:P	cm:i:9531	s1:i:62159	s2:i:6261	dv:f:0.0365	rl:i:3672
70adb270-c54f-43b5-a06b-e161b0fd5ee1	97780	1697	97543	+	chromosome_3	2064744	1901402	2007463	64762	107983	60	tp:A:P	cm:i:9536	s1:i:64251	s2:i:0	dv:f:0.0420	rl:i:31
3d67fd53-5411-4155-8398-a33ea1dc8e38	117737	31	117727	+	chromosome_3	2064744	1951024	2064735	95857	119209	60	tp:A:P	cm:i:15442	s1:i:95710	s2:i:931	dv:f:0.0224	rl:i:2576
ca64a35f-ea1c-4882-826e-bae7b34791e2	110639	35	110632	+	chromosome_3	2064744	1958052	2064735	85536	112215	60	tp:A:P	cm:i:13473	s1:i:85382	s2:i:922	dv:f:0.0275	rl:i:2366
8369bd59-6649-4252-9bd0-7ca4357bb9be	90699	17	90675	-	chromosome_3	2064744	1977986	2064735	67321	92186	60	tp:A:P	cm:i:10498	s1:i:67159	s2:i:0	dv:f:0.0310	rl:i:2068
cdd48e13-709b-4b88-9995-3055f76e890f	87633	34	87626	+	chromosome_3	2064744	1980914	2064735	64536	89247	60	tp:A:P	cm:i:9847	s1:i:64354	s2:i:0	dv:f:0.0324	rl:i:2349
7c35c361-9b75-457b-b956-05e0e0eea0b7	78223	28	78213	+	chromosome_3	2064744	1990558	2064735	52905	79649	60	tp:A:P	cm:i:8119	s1:i:52704	s2:i:0	dv:f:0.0383	rl:i:1748
41cc8c35-c256-40ab-83a9-4103cc5d707a	71877	45	71870	+	chromosome_3	2064744	1997072	2064735	56241	72905	60	tp:A:P	cm:i:8958	s1:i:56116	s2:i:0	dv:f:0.0253	rl:i:2371
5d02048f-81c5-473f-b2b7-9d6cf5604b9f	138633	137	138618	+	chromosome_4	1629129	9	126315	94123	140956	60	tp:A:P	cm:i:14302	s1:i:93874	s2:i:2805	dv:f:0.0386	rl:i:2814
a8951acb-3584-4b60-96c6-6cad88112aca	120298	31	120292	+	chromosome_4	1629129	98424	215721	81679	123950	60	tp:A:P	cm:i:12256	s1:i:81294	s2:i:0	dv:f:0.0405	rl:i:417
701b1006-5cc6-47bb-8f90-93664b425a5c	95237	27	95204	+	chromosome_4	1629129	203991	295177	58251	97635	60	tp:A:P	cm:i:8495	s1:i:57935	s2:i:90	dv:f:0.0492	rl:i:211
48f9bcad-2905-4e30-ad58-754ea40e2138	100368	31	100352	-	chromosome_4	1629129	284360	379008	82132	101464	60	tp:A:P	cm:i:13581	s1:i:82038	s2:i:253	dv:f:0.0213	rl:i:0
953733de-0a1c-4ae1-b840-e4967e81ed45	99362	38	99343	+	chromosome_4	1629129	284370	379008	77580	101312	60	tp:A:P	cm:i:12304	s1:i:77385	s2:i:202	dv:f:0.0276	rl:i:0
46c4467c-9385-4efe-90a4-072cf96a0b3d	84250	31	84227	+	chromosome_4	1629129	365419	450504	62997	85770	60	tp:A:P	cm:i:9747	s1:i:62810	s2:i:3474	dv:f:0.0320	rl:i:153
23ee6130-bc14-4f5b-ac35-096466977f83	124169	28	124151	+	chromosome_4	1629129	430295	550361	86838	126177	60	tp:A:P	cm:i:13021	s1:i:86632	s2:i:3746	dv:f:0.0376	rl:i:3123
c64ada64-22a8-40bc-80d0-eff44110f884	100175	41	100136	-	chromosome_4	1629129	538350	639906	69721	102339	60	tp:A:P	cm:i:10332	s1:i:69440	s2:i:57	dv:f:0.0400	rl:i:0
fc9beb7b-d303-480a-932f-904b20045cc8	100552	42	100519	-	chromosome_4	1629129	619845	721814	68857	102862	60	tp:A:P	cm:i:10381	s1:i:68511	s2:i:1260	dv:f:0.0400	rl:i:106
487b77a6-6e02-4d92-b5c6-1014843dbd42	89192	43	89138	-	chromosome_4	1629129	703744	792009	24417	94301	60	tp:A:P	cm:i:3049	s1:i:23356	s2:i:0	dv:f:0.1123	rl:i:1523
06229abd-2ac5-450c-a52a-3a53d1ea5b70	88988	27	84420	+	chromosome_4	1629129	778387	855938	46370	86782	60	tp:A:P	cm:i:6941	s1:i:46095	s2:i:3110	dv:f:0.0539	rl:i:2118
2363fc49-7915-4d6a-976e-780d406ae194	89111	6139	89099	-	chromosome_4	1629129	779893	855938	50356	85603	60	tp:A:P	cm:i:7275	s1:i:49968	s2:i:2103	dv:f:0.0496	rl:i:1881
d4e72fc9-1f98-40af-9c1b-71214687d34e	111070	34	111044	-	chromosome_4	1629129	834003	937297	67752	114563	60	tp:A:P	cm:i:9858	s1:i:67200	s2:i:1865	dv:f:0.0489	rl:i:1561
383c1441-db4c-4502-bef2-87de50abb93a	82175	30	76632	+	chromosome_4	1629129	924897	1002402	51158	78561	60	tp:A:P	cm:i:7478	s1:i:50831	s2:i:4577	dv:f:0.0431	rl:i:33
90925dac-7a30-4fb3-8b4b-e9bb38a7b428	85893	5174	85890	+	chromosome_4	1629129	989011	1061013	55397	82068	60	tp:A:P	cm:i:8471	s1:i:55246	s2:i:2768	dv:f:0.0375	rl:i:1674
eae18a82-6f70-4581-a425-cfbd86458a08	114624	34	114619	-	chromosome_4	1629129	1048625	1164398	88025	116645	60	tp:A:P	cm:i:13470	s1:i:87758	s2:i:5082	dv:f:0.0307	rl:i:550
805babb8-2a4f-4333-8da3-46d05c52e028	135532	173	135491	+	chromosome_4	1629129	1153675	1289142	111861	138572	60	tp:A:P	cm:i:18128	s1:i:111378	s2:i:459	dv:f:0.0222	rl:i:60
3ade456c-4bd9-41fc-b6b8-e564a3eb3e86	179967	4343	179942	+	chromosome_4	1629129	1250244	1408460	103733	179378	60	tp:A:P	cm:i:15238	s1:i:103188	s2:i:337	dv:f:0.0508	rl:i:1353
065353fb-bb51-4eb9-a409-78222dff49a9	123901	49	123887	+	chromosome_4	1629129	1380665	1505706	99251	126045	60	tp:A:P	cm:i:15715	s1:i:98976	s2:i:18298	dv:f:0.0251	rl:i:2669
29247b86-3760-4aae-bb43-8c51037c1d1e	138412	27	138265	+	chromosome_4	1629129	1488800	1628853	94116	141232	60	tp:A:P	cm:i:13812	s1:i:93750	s2:i:29195	dv:f:0.0414	rl:i:3107
079cde1a-6c94-4f97-ae31-4c394f7f7b43	147386	273	146830	+	chromosome_5	1555020	277	131636	26693	149620	60	tp:A:P	cm:i:2873	s1:i:25914	s2:i:962	dv:f:0.1504	rl:i:160
6d9adc2e-d562-4fb0-bc0c-d7e2e377696e	176368	4259	176340	+	chromosome_5	1555020	52307	225191	144558	174050	60	tp:A:P	cm:i:23329	s1:i:144355	s2:i:3466	dv:f:0.0210	rl:i:955
32884646-c093-4398-bbcb-035e670f7061	127588	36	127573	+	chromosome_5	1555020	196306	320602	99043	129839	60	tp:A:P	cm:i:15746	s1:i:98791	s2:i:5033	dv:f:0.0269	rl:i:1693
6058cf99-ed62-4594-b802-30cf90568f62	168963	36	168937	+	chromosome_5	1555020	247502	420150	98371	174238	60	tp:A:P	cm:i:13526	s1:i:97566	s2:i:411	dv:f:0.0567	rl:i:390
ff151ea0-011e-4092-8559-c1e088e6f250	150823	33	150806	-	chromosome_5	1555020	377522	527221	109682	154127	60	tp:A:P	cm:i:16998	s1:i:109219	s2:i:363	dv:f:0.0328	rl:i:3010
135bd15e-999b-4119-8895-128eea5819d0	200178	5229	194642	-	chromosome_5	1555020	505902	684651	133560	192609	60	tp:A:P	cm:i:20557	s1:i:133174	s2:i:1273	dv:f:0.0360	rl:i:725
00cf77ba-b7d7-4993-b211-d7113b51ccaa	114500	68	114443	-	chromosome_5	1555020	648093	755224	78402	116804	60	tp:A:P	cm:i:11843	s1:i:78104	s2:i:898	dv:f:0.0394	rl:i:36
6cb0d207-0643-4888-aa72-649fad310fc8	154827	4545	154803	+	chromosome_5	1555020	732400	873983	118100	152357	60	tp:A:P	cm:i:19068	s1:i:117879	s2:i:472	dv:f:0.0255	rl:i:1712
468842be-8125-4882-9bb4-4f33c7e76a9f	145365	9575	145350	+	chromosome_5	1555020	863371	987599	98214	138845	60	tp:A:P	cm:i:15455	s1:i:98036	s2:i:212	dv:f:0.0331	rl:i:767
852a02c9-adc3-4a9c-8829-7570044a8664	140129	41	140084	-	chromosome_5	1555020	956664	1097860	114208	142103	60	tp:A:P	cm:i:18115	s1:i:114016	s2:i:4782	dv:f:0.0245	rl:i:509
a88aefea-45d8-415c-be3c-72bb0d68e8c3	141610	32	141577	-	chromosome_5	1555020	1059628	1201584	73308	146018	60	tp:A:P	cm:i:9871	s1:i:72586	s2:i:89	dv:f:0.0657	rl:i:121
eb933048-30d3-4a81-a73c-d28feb844422	148656	32	148624	+	chromosome_5	1555020	1157294	1307404	116956	150992	60	tp:A:P	cm:i:18290	s1:i:116741	s2:i:4723	dv:f:0.0264	rl:i:4223
7a8a27db-bd08-4906-b85b-ea42aec75b67	120659	45	120639	-	chromosome_5	1555020	1294835	1404575	87385	122067	60	tp:A:P	cm:i:13778	s1:i:87247	s2:i:5060	dv:f:0.0314	rl:i:2906
ecfaecb4-8ceb-4998-bdeb-2c59d0901a5f	101109	36	101100	+	chromosome_5	1555020	1388942	1486062	70319	102852	60	tp:A:P	cm:i:10741	s1:i:70115	s2:i:3348	dv:f:0.0373	rl:i:1279
31f60147-24d7-45b2-b7c3-a19a6832b940	132813	66	132790	-	chromosome_5	1555020	1430663	1554976	82134	135197	60	tp:A:P	cm:i:12118	s1:i:81802	s2:i:3048	dv:f:0.0470	rl:i:2195
9f722d04-3c1a-4dc5-bbcf-ab7f757685e6	128724	231	128631	-	chromosome_5	1555020	1435223	1554976	85562	130544	60	tp:A:P	cm:i:12789	s1:i:85289	s2:i:2598	dv:f:0.0414	rl:i:2442
7dac4b8c-0cf8-4d09-9ee5-1713e2b3b42d	110861	73	110842	-	chromosome_5	1555020	1452472	1554976	72416	112928	60	tp:A:P	cm:i:11036	s1:i:72103	s2:i:255	dv:f:0.0412	rl:i:1748
370d1764-8e48-481d-9f14-2b66d6394efd	97451	111	96258	-	chromosome_5	1555020	1463044	1554976	69992	97487	60	tp:A:P	cm:i:11002	s1:i:69811	s2:i:554	dv:f:0.0323	rl:i:1570
3987ac98-6b36-4f97-b320-56ccff779f6b	101094	120	94731	-	chromosome_5	1555020	1463466	1554976	57424	96928	60	tp:A:P	cm:i:8286	s1:i:57094	s2:i:409	dv:f:0.0504	rl:i:1529
33be3cf1-168d-499b-937d-f91963c315f9	93535	91	93516	-	chromosome_5	1555020	1465502	1554976	70108	94836	60	tp:A:P	cm:i:10960	s1:i:69954	s2:i:609	dv:f:0.0306	rl:i:1120
e10bad00-0c6b-4015-8893-20e7ebe69326	90585	168	90568	-	chromosome_5	1555020	1467187	1554976	48308	93533	60	tp:A:P	cm:i:6395	s1:i:47779	s2:i:390	dv:f:0.0640	rl:i:953
671f57f9-dd6c-4d53-a38c-85be28b46ea9	141820	192	141804	+	chromosome_6	1417157	158	142391	116013	143342	60	tp:A:P	cm:i:18502	s1:i:115811	s2:i:2459	dv:f:0.0229	rl:i:3205
d883642e-1613-4b0e-ba6c-311ffcbfd925	107216	2334	107199	-	chromosome_6	1417157	129063	235895	69451	108307	60	tp:A:P	cm:i:10009	s1:i:69101	s2:i:165	dv:f:0.0446	rl:i:276
b2346002-099d-44eb-aa0f-844524b16116	117684	31	117671	-	chromosome_6	1417157	218701	326506	79600	120460	60	tp:A:P	cm:i:12013	s1:i:79394	s2:i:0	dv:f:0.0402	rl:i:239
af856183-466c-4887-913a-372db70f28a0	111423	30	111403	+	chromosome_6	1417157	274908	386176	76456	114396	60	tp:A:P	cm:i:11271	s1:i:75980	s2:i:768	dv:f:0.0410	rl:i:372
23779966-83df-4665-a941-69123973aaac	138655	53	138571	+	chromosome_6	1417157	355663	493484	104045	140963	60	tp:A:P	cm:i:16389	s1:i:103722	s2:i:183	dv:f:0.0308	rl:i:572
69c132f8-6a1e-4c79-8775-0a00afcbb013	118593	31	111330	-	chromosome_6	1417157	453055	572804	85226	120854	60	tp:A:P	cm:i:13257	s1:i:84982	s2:i:0	dv:f:0.0302	rl:i:30
38f3ecd9-f111-4972-8a6a-dc97d228537a	142672	36	142655	-	chromosome_6	1417157	535384	679057	118441	144551	60	tp:A:P	cm:i:18833	s1:i:118267	s2:i:233	dv:f:0.0231	rl:i:778
3735f281-b0ff-456e-9de3-cc1d4bb2d7e7	172842	49	172822	-	chromosome_6	1417157	629350	803881	105455	176647	60	tp:A:P	cm:i:14644	s1:i:104884	s2:i:77	dv:f:0.0525	rl:i:15
ff1858a2-ddad-4388-aad5-49b47c9583c8	141604	51	141553	-	chromosome_6	1417157	758887	891758	68881	145559	60	tp:A:P	cm:i:9035	s1:i:68155	s2:i:0	dv:f:0.0715	rl:i:265
dc35a6f7-8b8a-464a-9cb1-21458f055b0e	94855	33	94837	-	chromosome_6	1417157	868441	950714	65519	95806	60	tp:A:P	cm:i:10501	s1:i:65306	s2:i:60	dv:f:0.0348	rl:i:213
8b172826-3999-4f3e-9ad1-dd3d613c7784	124229	29	123355	-	chromosome_6	1417157	933564	1048250	86383	125450	60	tp:A:P	cm:i:13297	s1:i:86069	s2:i:468	dv:f:0.0359	rl:i:2031
f7b829dd-ed8c-4248-867e-30e5bb02bc8d	123685	30	123644	+	chromosome_6	1417157	1007871	1124446	86467	125640	60	tp:A:P	cm:i:13366	s1:i:86214	s2:i:6487	dv:f:0.0349	rl:i:3906
00e22a33-b1e6-45d1-8e03-656ad1e8df7b	98681	33	98659	-	chromosome_6	1417157	1104993	1202896	75390	100072	60	tp:A:P	cm:i:11738	s1:i:75215	s2:i:189	dv:f:0.0301	rl:i:47
6285c596-0ee3-4c0c-aad0-c67fba816282	96881	134	96858	+	chromosome_6	1417157	1187056	1278677	53582	99117	60	tp:A:P	cm:i:7488	s1:i:53155	s2:i:2637	dv:f:0.0585	rl:i:228
a03368a0-10c7-4d6b-a158-93def5d0fb8d	148296	29	148265	+	chromosome_6	1417157	1217385	1354332	108295	150561	60	tp:A:P	cm:i:16928	s1:i:108043	s2:i:165	dv:f:0.0322	rl:i:1414
e79bc424-6049-4341-9fdb-bb6a18840bff	99635	220	99629	-	chromosome_6	1417157	1328817	1417075	65161	100821	60	tp:A:P	cm:i:10101	s1:i:65005	s2:i:129	dv:f:0.0397	rl:i:3451
0c34aa2f-7633-4ac6-b5ec-26bab5d8f8a8	188194	182	188175	+	chromosome_7	1124623	80	168026	129218	190374	60	tp:A:P	cm:i:19958	s1:i:128919	s2:i:3941	dv:f:0.0373	rl:i:2861
3bbb9c1b-476f-4aa9-bf41-345db4ce344f	98290	36	98272	-	chromosome_7	1124623	147598	247424	71365	103523	60	tp:A:P	cm:i:11137	s1:i:71042	s2:i:0	dv:f:0.0334	rl:i:105
2c4c3ba3-8768-4d4d-b869-d57ba7930dc0	125953	28	125931	+	chromosome_7	1124623	212727	339770	102968	127813	60	tp:A:P	cm:i:16526	s1:i:102771	s2:i:4096	dv:f:0.0229	rl:i:3131
9dfb011e-656a-4f9d-b151-e469eccfa931	118387	29	118215	-	chromosome_7	1124623	326912	447754	43224	122018	60	tp:A:P	cm:i:5196	s1:i:42527	s2:i:2603	dv:f:0.0962	rl:i:1212
95f3f875-f107-4cc8-957f-8440e4855221	84583	34	84571	-	chromosome_7	1124623	431480	516644	70398	85612	60	tp:A:P	cm:i:11293	s1:i:70319	s2:i:2738	dv:f:0.0217	rl:i:1781
741d22e4-0e23-492e-8293-a3d528558321	126303	36	126263	+	chromosome_7	1124623	503802	626875	93950	128420	60	tp:A:P	cm:i:14599	s1:i:93673	s2:i:47	dv:f:0.0315	rl:i:318
919c54d6-3572-4ca4-9cbf-a90371ad9bc0	98519	28	98489	+	chromosome_7	1124623	605456	704812	82360	99973	60	tp:A:P	cm:i:13200	s1:i:82221	s2:i:2678	dv:f:0.0222	rl:i:531
2f371a59-dd30-4c69-93ff-d350817bedcc	116776	29	116468	+	chromosome_7	1124623	683884	798503	65900	121030	60	tp:A:P	cm:i:9011	s1:i:65430	s2:i:193	dv:f:0.0588	rl:i:39
a806f9b1-7de3-4aaf-b35a-652c8859d0fd	118472	30	118451	+	chromosome_7	1124623	778408	897913	97576	120146	60	tp:A:P	cm:i:15543	s1:i:97401	s2:i:343	dv:f:0.0236	rl:i:94
6fd0d719-bcdd-4fdc-b3da-822fe35c0c1f	103222	28	103195	+	chromosome_7	1124623	886290	990621	83682	105116	60	tp:A:P	cm:i:13104	s1:i:83471	s2:i:556	dv:f:0.0259	rl:i:30
b490cd90-5992-4c2f-9785-f930ff1f5fb6	99121	165	99101	-	chromosome_7	1124623	922852	1023415	82095	101116	60	tp:A:P	cm:i:13103	s1:i:81832	s2:i:1646	dv:f:0.0229	rl:i:30
97e21905-3a12-4799-8f77-45fdf1991e93	88465	3014	88449	-	chromosome_7	1124623	936518	1023415	65654	87526	60	tp:A:P	cm:i:10024	s1:i:65394	s2:i:1640	dv:f:0.0311	rl:i:314
29526614-05e3-43d8-8d1c-2a89be34d439	87213	2344	87198	-	chromosome_7	1124623	937169	1023415	69286	86721	60	tp:A:P	cm:i:11017	s1:i:69077	s2:i:1761	dv:f:0.0243	rl:i:304
963bc5b4-68d1-43eb-bdee-a80d70ab0224	54501	85	54439	+	chromosome_7	1124623	967876	1023415	43203	55886	60	tp:A:P	cm:i:6814	s1:i:43001	s2:i:1558	dv:f:0.0268	rl:i:15
f45c194d-a0df-41e6-95bf-7e08e413924d	126650	185	126265	-	chromosome_7	1124623	1003896	1124538	90955	128388	60	tp:A:P	cm:i:14003	s1:i:90659	s2:i:0	dv:f:0.0331	rl:i:4671
18dbbe11-b0b4-4342-87fb-db77ca962b19	134422	321	134404	+	chromosome_8	1122386	312	140257	64149	140844	60	tp:A:P	cm:i:8426	s1:i:63081	s2:i:930	dv:f:0.0727	rl:i:275
e53bc09d-38f3-49a4-845b-b98de253eccc	88525	80	88489	-	chromosome_8	1122386	128310	209161	62267	89684	60	tp:A:P	cm:i:9626	s1:i:62136	s2:i:0	dv:f:0.0360	rl:i:0
4cf2a268-c26d-43b7-9e6e-3f868d963de7	155614	44	147811	-	chromosome_8	1122386	155217	297955	114890	149982	60	tp:A:P	cm:i:18426	s1:i:114595	s2:i:220	dv:f:0.0266	rl:i:440
30f0ea21-73a2-4f2a-ad86-d87ff70e78ce	109870	34	109857	-	chromosome_8	1122386	280925	387130	85148	111738	60	tp:A:P	cm:i:13362	s1:i:84935	s2:i:0	dv:f:0.0284	rl:i:252
50499132-a08d-450e-b54a-11aa0bce210f	134171	29	134153	+	chromosome_8	1122386	359426	489005	105245	135882	60	tp:A:P	cm:i:16633	s1:i:105064	s2:i:302	dv:f:0.0275	rl:i:46
caeb2141-bc70-48db-b00f-547a137f2b8e	156148	28	156072	+	chromosome_8	1122386	450071	595137	88804	159298	60	tp:A:P	cm:i:12531	s1:i:88221	s2:i:286	dv:f:0.0563	rl:i:920
63eea07e-4775-44ba-8c6f-10ca959f1ac4	73292	37	73289	+	chromosome_8	1122386	584964	659014	54739	74680	60	tp:A:P	cm:i:8424	s1:i:54546	s2:i:14418	dv:f:0.0319	rl:i:30
abea340b-07da-4c50-856a-c3d36c3b568d	126759	27	126688	-	chromosome_8	1122386	602549	726706	69539	130435	60	tp:A:P	cm:i:9974	s1:i:68899	s2:i:10328	dv:f:0.0574	rl:i:427
822f1068-01df-437c-81d5-de56d825f8c3	117652	33	117623	-	chromosome_8	1122386	701671	809022	86036	119059	60	tp:A:P	cm:i:13677	s1:i:85845	s2:i:0	dv:f:0.0316	rl:i:809
99885e05-5773-4b5f-9049-2c9fa92497ce	110188	32	110161	+	chromosome_8	1122386	785441	896456	90144	111708	60	tp:A:P	cm:i:14224	s1:i:89988	s2:i:5176	dv:f:0.0232	rl:i:3219
8f29ae8d-9f73-4c6d-bf7b-268b73d517c5	122803	27	122796	-	chromosome_8	1122386	884387	1001387	86198	124874	60	tp:A:P	cm:i:13014	s1:i:85961	s2:i:5648	dv:f:0.0365	rl:i:2541
c8d81a31-ce4e-46a1-b5e7-5ce22e5e7c38	105299	63	105278	+	chromosome_8	1122386	976662	1076207	62235	107536	60	tp:A:P	cm:i:8787	s1:i:61876	s2:i:0	dv:f:0.0520	rl:i:3955
c813145a-9f06-45ff-86f1-c4650ad218ee	116528	299	116498	-	chromosome_8	1122386	1003512	1122323	67414	119777	60	tp:A:P	cm:i:9549	s1:i:66826	s2:i:4172	dv:f:0.0536	rl:i:4391
34feb948-d519-4068-b717-654d79bfee8a	107873	32	107627	+	chromosome_8	1122386	1013980	1122323	90286	108939	60	tp:A:P	cm:i:14659	s1:i:90158	s2:i:5214	dv:f:0.0185	rl:i:6768
e7ca55e9-f439-4137-833e-73748e74b153	89228	33	88994	+	chromosome_8	1122386	1032027	1122323	58106	91052	60	tp:A:P	cm:i:8491	s1:i:57800	s2:i:3918	dv:f:0.0434	rl:i:3964
f26b210d-0b9f-43fd-962e-53156066d20f	88826	216	88737	-	chromosome_8	1122386	1033116	1122323	68564	89940	60	tp:A:P	cm:i:10634	s1:i:68395	s2:i:4834	dv:f:0.0273	rl:i:4424
8205c99a-786c-4c8f-8b98-7072d0d9b1d1	83135	52	82885	+	chromosome_8	1122386	1038637	1122323	62842	84296	60	tp:A:P	cm:i:9633	s1:i:62678	s2:i:4084	dv:f:0.0299	rl:i:3897
fa79fa58-326e-4395-bf86-a553adfa5a01	82518	28	82255	+	chromosome_8	1122386	1039096	1122323	61189	83894	60	tp:A:P	cm:i:9250	s1:i:60979	s2:i:4183	dv:f:0.0324	rl:i:3464
fb5a59da-8c55-47f3-ba9f-3e41bb8d67de	82698	31	82396	+	chromosome_8	1122386	1039190	1122323	64570	83704	60	tp:A:P	cm:i:10066	s1:i:64428	s2:i:5078	dv:f:0.0263	rl:i:3873
3b8cad14-0865-4839-b610-6399cc7f38d3	82785	28	82453	+	chromosome_8	1122386	1039194	1122323	67147	83719	60	tp:A:P	cm:i:10691	s1:i:67009	s2:i:5237	dv:f:0.0226	rl:i:3738
be39d704-caba-4b38-9479-7c4c09c36ec7	80096	45	79854	+	chromosome_8	1122386	1041735	1122323	61786	81140	60	tp:A:P	cm:i:9634	s1:i:61650	s2:i:4580	dv:f:0.0272	rl:i:3890
a8f00a44-0b20-42f2-9495-429a59e5f2fa	79694	275	79686	-	chromosome_8	1122386	1042265	1122323	61616	80726	60	tp:A:P	cm:i:9556	s1:i:61455	s2:i:4886	dv:f:0.0276	rl:i:3351
daa45eb8-14b9-48a6-a18b-dfe67029ceda	77733	227	77716	-	chromosome_8	1122386	1044114	1122323	60033	78798	60	tp:A:P	cm:i:9239	s1:i:59909	s2:i:4753	dv:f:0.0282	rl:i:3373
5768e9b5-5523-4576-ae63-ca9760e58215	75495	34	75186	+	chromosome_8	1122386	1046512	1122323	61795	76329	60	tp:A:P	cm:i:9866	s1:i:61658	s2:i:4582	dv:f:0.0220	rl:i:3588
66a333e8-fd68-4340-8f94-86680a81f4b2	67991	250	67975	-	chromosome_8	1122386	1054218	1122323	57870	68523	60	tp:A:P	cm:i:9490	s1:i:57784	s2:i:4574	dv:f:0.0175	rl:i:3054
111118e0-6180-442a-86d6-9afad6d61b33	66306	240	66293	-	chromosome_8	1122386	1055261	1122323	45450	67461	60	tp:A:P	cm:i:7064	s1:i:45271	s2:i:4617	dv:f:0.0366	rl:i:1011
7c6da6cb-89db-4b02-a7d3-801b82b4d57f	63018	28	62766	+	chromosome_8	1122386	1059004	1122323	48941	63752	60	tp:A:P	cm:i:7575	s1:i:48826	s2:i:4172	dv:f:0.0271	rl:i:2925
cb98ef9c-07fb-4b33-8faa-cc64c2949cc1	157183	9	157157	+	chromosome_9	1108211	3	155471	123616	159358	60	tp:A:P	cm:i:19429	s1:i:123397	s2:i:4101	dv:f:0.0274	rl:i:998
f0989d2b-16b0-4174-8a3d-24793ac2b3f7	78761	54	78737	+	chromosome_9	1108211	145022	223046	53227	80712	60	tp:A:P	cm:i:7949	s1:i:52938	s2:i:259	dv:f:0.0388	rl:i:2858
32abba1b-f4d0-4a27-89e2-544164621111	136943	164	136941	+	chromosome_9	1108211	182587	315127	97615	139534	60	tp:A:P	cm:i:14830	s1:i:97276	s2:i:3633	dv:f:0.0356	rl:i:2126
4b1d3ec3-337f-41d1-88ab-726b2b74bec6	80941	50	80924	-	chromosome_9	1108211	298118	372776	46820	82755	60	tp:A:P	cm:i:6873	s1:i:46549	s2:i:4774	dv:f:0.0523	rl:i:1608
599fd60b-5699-449b-a875-7fbcd4127dd4	101107	32	93440	-	chromosome_9	1108211	362593	452186	70698	99451	60	tp:A:P	cm:i:11429	s1:i:70617	s2:i:0	dv:f:0.0277	rl:i:379
aac23c64-7b0c-4e75-9590-6411b0976346	117211	111	117159	-	chromosome_9	1108211	433229	551558	79826	119403	60	tp:A:P	cm:i:11375	s1:i:79567	s2:i:163	dv:f:0.0435	rl:i:99
1b21985e-665b-4e62-b28f-366474175118	165884	1103	165846	-	chromosome_9	1108211	514868	684878	76238	179408	60	tp:A:P	cm:i:9833	s1:i:75285	s2:i:503	dv:f:0.0762	rl:i:386
f3045de1-e5c6-4e9a-96a3-fa66bb529e86	114968	35	114954	-	chromosome_9	1108211	660091	770085	86186	116149	60	tp:A:P	cm:i:13557	s1:i:85848	s2:i:2678	dv:f:0.0281	rl:i:6943
a172ea18-115d-46a4-918e-82d9e1b62efc	140352	2644	140326	-	chromosome_9	1108211	722952	858214	98350	140095	60	tp:A:P	cm:i:15027	s1:i:97935	s2:i:4237	dv:f:0.0353	rl:i:2029
cdad0d09-1f63-4d06-9912-b6c3fa95df75	83217	52	83043	+	chromosome_9	1108211	840789	928873	13682	88313	60	tp:A:P	cm:i:1757	s1:i:12698	s2:i:46	dv:f:0.1451	rl:i:118
6135f339-e898-466c-88bd-373e54406564	108834	30	108817	+	chromosome_9	1108211	909120	1018971	78756	110682	60	tp:A:P	cm:i:11804	s1:i:78509	s2:i:319	dv:f:0.0365	rl:i:67
72d6db1d-6074-464d-bffc-923589d27393	106818	232	106818	-	chromosome_9	1108211	1005475	1108065	77722	108836	60	tp:A:P	cm:i:11917	s1:i:77468	s2:i:3149	dv:f:0.0341	rl:i:1190
48cbe609-b762-4a9b-9b41-3572edef2093	105644	180	105599	-	chromosome_9	1108211	1007043	1108065	84249	107125	60	tp:A:P	cm:i:13634	s1:i:84073	s2:i:3647	dv:f:0.0243	rl:i:1357
#path3
6279c3fb-4a63-4a3c-a555-75711534547f	126907	357	126901	+	chromosome_1	2608419	112	122643	100894	128348	60	tp:A:P	cm:i:16298	s1:i:100671	s2:i:1651	dv:f:0.0244	rl:i:661
42e53f5a-1f6d-49aa-9170-d97f347cf454	96496	32	96461	+	chromosome_1	2608419	97708	188787	68241	98117	60	tp:A:P	cm:i:10482	s1:i:67941	s2:i:0	dv:f:0.0357	rl:i:105
616f36a8-1146-4744-9055-a9386f3f25af	107429	33	107377	+	chromosome_1	2608419	177359	285023	87437	108912	60	tp:A:P	cm:i:13928	s1:i:87192	s2:i:1495	dv:f:0.0242	rl:i:96
26eed7b8-355e-4d9f-a497-3a826227d586	130346	36	130334	-	chromosome_1	2608419	256406	380660	100513	132243	60	tp:A:P	cm:i:15787	s1:i:100309	s2:i:4080	dv:f:0.0279	rl:i:2303
d53c0672-5a19-4cc6-b58d-317a5120b472	130462	47	125259	+	chromosome_1	2608419	359985	486150	100430	127021	60	tp:A:P	cm:i:15811	s1:i:100246	s2:i:5504	dv:f:0.0253	rl:i:2662
24f8ef15-4c2d-418a-9c52-861653a1dd89	121011	31	120976	+	chromosome_1	2608419	475760	582500	76797	125356	60	tp:A:P	cm:i:11639	s1:i:76644	s2:i:0	dv:f:0.0436	rl:i:1263
aeeedc28-8bfa-491c-bad7-bc5fbb5fd504	136068	37	132540	-	chromosome_1	2608419	566255	683693	85591	137512	60	tp:A:P	cm:i:13175	s1:i:85476	s2:i:0	dv:f:0.0416	rl:i:2368
27d99776-82e5-456e-9313-1c81da9c0c04	103710	98	103659	+	chromosome_1	2608419	655807	765343	18983	110144	60	tp:A:P	cm:i:1988	s1:i:17953	s2:i:0	dv:f:0.1517	rl:i:15
5942a3b0-edb7-4a4d-acb2-40e06aeb4787	111665	27	111638	-	chromosome_1	2608419	751908	854761	79987	114048	60	tp:A:P	cm:i:12402	s1:i:79814	s2:i:213	dv:f:0.0344	rl:i:416
da94752f-de44-44b8-ba19-ebc5b7c69025	151056	34	143182	-	chromosome_1	2608419	812613	950335	99123	145455	60	tp:A:P	cm:i:15037	s1:i:98790	s2:i:323	dv:f:0.0384	rl:i:1553
74d334f0-6522-488a-8f35-75b75a4a6068	85694	57	85672	-	chromosome_1	2608419	929507	1008848	66879	86520	60	tp:A:P	cm:i:10801	s1:i:66785	s2:i:278	dv:f:0.0249	rl:i:2268
ada83821-5680-4874-a853-0ffc8fd9021c	126620	29	126060	-	chromosome_1	2608419	972568	1099539	101308	127878	60	tp:A:P	cm:i:15873	s1:i:101107	s2:i:6070	dv:f:0.0253	rl:i:1927
cd889a7f-1bd5-412d-a8f5-cc124cd3842d	65377	1815	65326	-	chromosome_1	2608419	1088356	1143006	36304	64766	60	tp:A:P	cm:i:5184	s1:i:36126	s2:i:120	dv:f:0.0552	rl:i:230
30f36ac8-a77a-499c-990a-f69de6d1e278	113981	32	113949	-	chromosome_1	2608419	1129351	1241387	82757	115905	60	tp:A:P	cm:i:12666	s1:i:82340	s2:i:4161	dv:f:0.0334	rl:i:2608
064455eb-bbcf-45cd-b4b3-cf3b019100f2	156524	37	156504	-	chromosome_1	2608419	1219319	1373358	113773	159395	60	tp:A:P	cm:i:17142	s1:i:113439	s2:i:3936	dv:f:0.0354	rl:i:948
571c6bd9-fd0d-4676-8b2a-faf55b607a75	100133	36	100131	-	chromosome_1	2608419	1359804	1458510	74177	101665	60	tp:A:P	cm:i:11306	s1:i:73875	s2:i:987	dv:f:0.0334	rl:i:431
72aa5f82-b4de-4052-b5a1-cbe64ab5dc88	128733	45	128732	+	chromosome_1	2608419	1422321	1538216	86586	130819	60	tp:A:P	cm:i:13205	s1:i:86332	s2:i:0	dv:f:0.0401	rl:i:239
33d8488c-d37c-401e-866c-a989d87a97af	112550	46	112540	-	chromosome_1	2608419	1525053	1627616	78313	114143	60	tp:A:P	cm:i:12077	s1:i:78121	s2:i:102	dv:f:0.0373	rl:i:30
19f93e57-accb-4fbf-a9a1-8249ceed8c83	106586	31	106577	-	chromosome_1	2608419	1605819	1713378	87050	108206	60	tp:A:P	cm:i:13749	s1:i:86868	s2:i:211	dv:f:0.0245	rl:i:15
6e4a6a91-ff40-422d-b03f-56a03b2e3635	91787	31	91772	+	chromosome_1	2608419	1699769	1792315	71894	93302	60	tp:A:P	cm:i:11167	s1:i:71685	s2:i:455	dv:f:0.0285	rl:i:131
ef1b6869-d303-4a61-8ad3-b4ab47073af6	113367	147	113340	+	chromosome_1	2608419	1774398	1873091	77739	114971	60	tp:A:P	cm:i:12214	s1:i:77521	s2:i:0	dv:f:0.0354	rl:i:2840
373a812b-a696-4224-a9b2-eedea65f1588	114783	37	112387	-	chromosome_1	2608419	1858838	1966665	78290	115831	60	tp:A:P	cm:i:11767	s1:i:78135	s2:i:646	dv:f:0.0388	rl:i:203
d4485ed0-a7de-48b7-808b-04e5c61bd915	87759	51	87736	+	chromosome_1	2608419	1954016	2043646	41446	90557	60	tp:A:P	cm:i:5290	s1:i:40968	s2:i:3376	dv:f:0.0755	rl:i:232
1f947555-2534-492c-843b-6029cc767234	131605	31	131563	-	chromosome_1	2608419	2032838	2147690	91460	134467	60	tp:A:P	cm:i:14296	s1:i:91274	s2:i:0	dv:f:0.0357	rl:i:1111
899367a4-69f9-482b-b199-3c32d125c259	148042	34	148036	+	chromosome_1	2608419	2106084	2255999	104786	151205	60	tp:A:P	cm:i:15524	s1:i:104393	s2:i:413	dv:f:0.0385	rl:i:45
a037f9ea-527a-4140-b6a5-91d3c0f4580e	38259	61	38235	+	chromosome_1	2608419	2245877	2284845	21985	39274	60	tp:A:P	cm:i:3061	s1:i:21802	s2:i:77	dv:f:0.0563	rl:i:15
46317f61-1991-4b17-8d56-b15d629a566d	96897	27	96846	-	chromosome_1	2608419	2264903	2364404	54577	100306	60	tp:A:P	cm:i:7725	s1:i:53987	s2:i:2876	dv:f:0.0566	rl:i:241
8a823964-3f97-43a0-86c8-3ba72284ea93	116837	38	116669	-	chromosome_1	2608419	2348964	2458357	86199	118429	60	tp:A:P	cm:i:13334	s1:i:85998	s2:i:0	dv:f:0.0324	rl:i:348
43ff9c97-f05e-47e8-b36a-133f75232f7e	141912	40	141870	+	chromosome_1	2608419	2442548	2580850	90633	145396	60	tp:A:P	cm:i:13143	s1:i:90147	s2:i:755	dv:f:0.0465	rl:i:440
fa429e81-9214-4898-acf0-692b9da212fc	106529	235	106506	-	chromosome_1	2608419	2494158	2608257	61104	115082	60	tp:A:P	cm:i:8167	s1:i:59415	s2:i:2002	dv:f:0.0592	rl:i:1345
6147c08b-d1ae-4688-80ce-743df33a65a4	113030	223	113008	-	chromosome_1	2608419	2495280	2608257	87906	114322	60	tp:A:P	cm:i:13638	s1:i:87728	s2:i:0	dv:f:0.0286	rl:i:1962
db49f462-d3e5-43c8-b8ba-ebe90702dd8b	89971	250	89934	-	chromosome_1	2608419	2517979	2608257	54507	91692	60	tp:A:P	cm:i:7524	s1:i:54162	s2:i:2014	dv:f:0.0531	rl:i:1415
33cad3ff-1eda-42ea-9068-74a6ca5c8bf7	81736	235	81628	-	chromosome_1	2608419	2527125	2608257	63649	82357	60	tp:A:P	cm:i:9945	s1:i:63529	s2:i:0	dv:f:0.0276	rl:i:2016
f7251a8a-01cf-46df-bbc0-5fce76fc76ab	78480	192	78432	-	chromosome_1	2608419	2528975	2608257	53837	80263	60	tp:A:P	cm:i:7846	s1:i:53497	s2:i:2372	dv:f:0.0410	rl:i:1495
d0fcf130-303e-470d-9950-feec32b6908b	78273	33	78022	+	chromosome_1	2608419	2529243	2608257	36360	80225	60	tp:A:P	cm:i:4637	s1:i:35928	s2:i:1842	dv:f:0.0760	rl:i:1356
510865c4-06e3-4107-9632-df44433245f3	75154	34	74876	+	chromosome_1	2608419	2533444	2608257	53891	75885	60	tp:A:P	cm:i:8162	s1:i:53695	s2:i:2822	dv:f:0.0346	rl:i:2044
853fb586-2266-42fa-9ac0-611fb8f1c82c	72556	243	72539	-	chromosome_1	2608419	2535738	2608257	52435	73568	60	tp:A:P	cm:i:8038	s1:i:52276	s2:i:0	dv:f:0.0339	rl:i:1769
6adfa5e2-c35f-4987-bbcc-0385012b8030	71162	158	71131	-	chromosome_1	2608419	2536292	2608257	36888	73076	60	tp:A:P	cm:i:4866	s1:i:36470	s2:i:1999	dv:f:0.0667	rl:i:954
b910ac29-34a5-4fe0-9c96-555cec8d3359	71770	185	71751	-	chromosome_1	2608419	2536693	2608257	53985	72615	60	tp:A:P	cm:i:8290	s1:i:53863	s2:i:0	dv:f:0.0310	rl:i:1806
7a7419ec-5a75-4390-8911-ec301989f48e	65110	32	64649	+	chromosome_1	2608419	2542842	2608257	29389	66650	60	tp:A:P	cm:i:3705	s1:i:28946	s2:i:1549	dv:f:0.0783	rl:i:1075
a0f39b22-a2ba-4e15-a9d5-e4583eb8af06	62226	207	62193	-	chromosome_1	2608419	2545463	2608257	29414	63842	60	tp:A:P	cm:i:3753	s1:i:29056	s2:i:1603	dv:f:0.0744	rl:i:965
b6d2e513-b810-4dc4-99f2-eca5e3bf5714	62827	28	62562	+	chromosome_1	2608419	2545726	2608257	46955	63450	60	tp:A:P	cm:i:7212	s1:i:46781	s2:i:2673	dv:f:0.0314	rl:i:1975
b70cecfa-8e47-47db-8fbf-560484897d8b	61445	214	59476	-	chromosome_1	2608419	2549175	2608257	40408	60082	60	tp:A:P	cm:i:6070	s1:i:40236	s2:i:2603	dv:f:0.0390	rl:i:1518
b9c17b6a-cb7c-4e60-90b1-1fc8454e5852	57378	241	57362	-	chromosome_1	2608419	2549901	2608257	29174	59215	60	tp:A:P	cm:i:3933	s1:i:28757	s2:i:1000	dv:f:0.0654	rl:i:1086
5209d2e8-e554-4e9e-9cef-5238f22575bf	57512	330	57504	-	chromosome_1	2608419	2551349	2608257	44355	57912	60	tp:A:P	cm:i:6976	s1:i:44256	s2:i:0	dv:f:0.0276	rl:i:1751
c95a05a9-cf52-4f1f-bb0f-4353f887ca78	55416	240	55402	-	chromosome_1	2608419	2553139	2608257	39435	55946	60	tp:A:P	cm:i:6082	s1:i:39283	s2:i:2494	dv:f:0.0342	rl:i:1774
b415a402-6d81-4018-b7d7-0d43345387cd	53177	43	53006	+	chromosome_1	2608419	2555067	2608257	26708	54411	60	tp:A:P	cm:i:3450	s1:i:26359	s2:i:1706	dv:f:0.0700	rl:i:1038
147f06bf-8f94-4caa-b46e-b8a0817819d7	53102	246	53084	-	chromosome_1	2608419	2555640	2608257	40183	53568	60	tp:A:P	cm:i:6219	s1:i:40093	s2:i:0	dv:f:0.0297	rl:i:1793
27d63697-07a7-4a7c-b81a-1f8674df2a1c	49583	218	49562	-	chromosome_1	2608419	2558710	2608257	30426	50511	60	tp:A:P	cm:i:4241	s1:i:30190	s2:i:2297	dv:f:0.0508	rl:i:1372
094204c1-c017-4dab-83d0-e190f87d6895	48688	197	48663	-	chromosome_1	2608419	2560040	2608257	37794	49097	60	tp:A:P	cm:i:5843	s1:i:37733	s2:i:0	dv:f:0.0276	rl:i:1625
0136394e-1781-480c-b6db-e70551071bd1	47643	229	47626	-	chromosome_1	2608419	2560577	2608257	29611	48475	60	tp:A:P	cm:i:4335	s1:i:29388	s2:i:2543	dv:f:0.0463	rl:i:1600
454f4673-36ae-4184-ae48-50527affc091	40911	171	40902	-	chromosome_1	2608419	2567883	2608257	30408	41105	60	tp:A:P	cm:i:4875	s1:i:30304	s2:i:2761	dv:f:0.0283	rl:i:1917
f5fc6753-df7b-4359-a5cc-97797e69af29	39113	165	39090	-	chromosome_1	2608419	2569534	2608257	23783	39597	60	tp:A:P	cm:i:3443	s1:i:23616	s2:i:2507	dv:f:0.0485	rl:i:1260
3c94b00c-a021-475b-a0ec-1c91f7dd7f94	38388	33	38233	+	chromosome_1	2608419	2570433	2608257	23695	38791	60	tp:A:P	cm:i:3442	s1:i:23518	s2:i:2100	dv:f:0.0472	rl:i:1625
ca83ed14-e0ef-4386-8c0a-6498da008777	120415	231	120407	+	chromosome_10	1107389	243	121155	87761	122355	60	tp:A:P	cm:i:13214	s1:i:87412	s2:i:5713	dv:f:0.0344	rl:i:3446
d2d58f8c-5164-4288-adca-a3b78b59bc66	104758	33	104743	-	chromosome_10	1107389	84106	190103	81091	106655	60	tp:A:P	cm:i:12456	s1:i:80864	s2:i:358	dv:f:0.0301	rl:i:546
8ae82cc1-d68f-4c0b-9b27-365c79ca2992	88957	35	88945	+	chromosome_10	1107389	168668	258236	71368	90246	60	tp:A:P	cm:i:11104	s1:i:71226	s2:i:1226	dv:f:0.0267	rl:i:403
61fb5675-c5c9-42d7-9a7d-9597c8bbe36b	95054	42	95047	-	chromosome_10	1107389	240309	337417	54506	97835	60	tp:A:P	cm:i:7705	s1:i:54079	s2:i:982	dv:f:0.0560	rl:i:169
5a12e715-2150-4ac4-a616-e2572b21c7ca	97699	7547	97692	-	chromosome_10	1107389	323534	413297	67547	91684	60	tp:A:P	cm:i:10183	s1:i:67374	s2:i:89	dv:f:0.0336	rl:i:290
09e4e1eb-18ca-4e5b-8b12-0ec6f3ad057f	141179	6641	141149	-	chromosome_10	1107389	355226	478182	90444	137106	60	tp:A:P	cm:i:13578	s1:i:90132	s2:i:51	dv:f:0.0411	rl:i:698
835a26df-d469-45ca-abd6-9782a4b7f093	114534	31	114499	+	chromosome_10	1107389	468123	578841	90838	116150	60	tp:A:P	cm:i:14447	s1:i:90667	s2:i:147	dv:f:0.0261	rl:i:211
f9b1dd08-4426-4846-9872-c94bfc30f222	111193	33	111177	-	chromosome_10	1107389	556461	668476	91376	112764	60	tp:A:P	cm:i:14368	s1:i:91230	s2:i:695	dv:f:0.0246	rl:i:19
39d00637-080b-4cf9-aca4-9c8bd35a2eea	137237	28	137214	-	chromosome_10	1107389	618686	758071	109115	140706	60	tp:A:P	cm:i:16894	s1:i:108741	s2:i:661	dv:f:0.0275	rl:i:35
18485d06-140d-42ee-a342-fc88671977dd	143122	37	143105	+	chromosome_10	1107389	729982	867150	111875	145027	60	tp:A:P	cm:i:17716	s1:i:111698	s2:i:679	dv:f:0.0270	rl:i:1168
86671b36-d28a-4193-b9d2-6be595ddab10	174379	34	174362	+	chromosome_10	1107389	793862	949325	119855	176830	60	tp:A:P	cm:i:18792	s1:i:119573	s2:i:0	dv:f:0.0364	rl:i:1561
afc6acfb-34e9-4c00-8a0f-80cd953f8adb	119336	61	119164	+	chromosome_10	1107389	918479	1032659	86050	121360	60	tp:A:P	cm:i:13174	s1:i:85792	s2:i:3275	dv:f:0.0347	rl:i:512
d050601d-7870-4ff0-8002-928354187620	118791	240	118774	-	chromosome_10	1107389	993930	1107313	74682	121226	60	tp:A:P	cm:i:10601	s1:i:74329	s2:i:53	dv:f:0.0473	rl:i:5922
d8e4cd75-3f65-48c2-b35c-53663165e259	111040	272	111022	-	chromosome_10	1107389	1001832	1107313	76100	112787	60	tp:A:P	cm:i:11385	s1:i:75858	s2:i:45	dv:f:0.0375	rl:i:7164
458879fc-cf44-4666-bb6e-db96c0b35643	96675	256	96632	-	chromosome_10	1107389	1015972	1107313	49736	98938	60	tp:A:P	cm:i:6778	s1:i:49328	s2:i:0	dv:f:0.0631	rl:i:5456
0ea8f8aa-ab45-4d86-9c06-b6c1a2484778	91339	200	91325	-	chromosome_10	1107389	1022262	1107313	64595	92426	60	tp:A:P	cm:i:9829	s1:i:64449	s2:i:53	dv:f:0.0331	rl:i:7418
d34cc47b-ce81-44aa-baea-cf355c7a3a80	132041	2743	131786	-	chromosome_11	1087446	318	122474	91056	131295	60	tp:A:P	cm:i:14086	s1:i:90682	s2:i:1315	dv:f:0.0347	rl:i:3638
5579b8ab-c601-46a2-b3eb-2b3dd7a43b20	127181	117	127151	-	chromosome_11	1087446	80790	206522	44617	132169	60	tp:A:P	cm:i:5341	s1:i:43652	s2:i:0	dv:f:0.0997	rl:i:192
c2936c56-4f0f-4bba-a2cd-160cdcff6027	85746	91	85732	-	chromosome_11	1087446	195690	280192	57641	87372	60	tp:A:P	cm:i:8327	s1:i:57427	s2:i:154	dv:f:0.0434	rl:i:326
53775ea5-3285-4080-bc2a-8c639e9d99ea	104796	4541	104789	-	chromosome_11	1087446	235790	336479	71607	102124	60	tp:A:P	cm:i:10626	s1:i:71385	s2:i:1523	dv:f:0.0366	rl:i:2933
b6a8d24d-b040-41e8-a508-1dba716902bc	94205	8927	94198	-	chromosome_11	1087446	250914	336479	62190	86789	60	tp:A:P	cm:i:9388	s1:i:62030	s2:i:1550	dv:f:0.0338	rl:i:3045
8c2ff51b-5967-46ee-b78a-a48dc724de2f	111593	34	105949	-	chromosome_11	1087446	318762	424110	79441	107561	60	tp:A:P	cm:i:12080	s1:i:79193	s2:i:0	dv:f:0.0328	rl:i:201
c692dfa6-b6ce-4591-8695-ae8558108804	110597	30	110581	+	chromosome_11	1087446	407914	514099	79541	112653	60	tp:A:P	cm:i:12094	s1:i:79296	s2:i:40	dv:f:0.0355	rl:i:654
6be10fe2-ef82-494d-8f2a-4e89e1cf01cb	83279	63	83241	+	chromosome_11	1087446	490258	574859	43144	85503	60	tp:A:P	cm:i:5873	s1:i:42734	s2:i:60	dv:f:0.0655	rl:i:0
65a48618-72fd-4e61-9bf7-65addaf49d0f	168435	42	168402	+	chromosome_11	1087446	521141	681124	122193	171255	60	tp:A:P	cm:i:19293	s1:i:121839	s2:i:77	dv:f:0.0322	rl:i:1876
34fead64-64a4-44ab-acd6-90e0e012d46c	132340	42	132318	-	chromosome_11	1087446	650763	786006	71769	136309	60	tp:A:P	cm:i:9827	s1:i:71152	s2:i:288	dv:f:0.0617	rl:i:45
d43dbda8-0b29-4990-bc08-a9d18f752d2d	92491	48	91619	-	chromosome_11	1087446	769887	862509	68866	94570	60	tp:A:P	cm:i:10582	s1:i:68732	s2:i:0	dv:f:0.0323	rl:i:105
470632ae-950a-46bc-b333-c39fb123f917	127462	45	127440	-	chromosome_11	1087446	820204	934282	84541	129255	60	tp:A:P	cm:i:12837	s1:i:84342	s2:i:84	dv:f:0.0410	rl:i:897
08376091-8b8a-44db-84e6-5510d80b4bc0	152898	30	152893	-	chromosome_11	1087446	908263	1062039	119315	154812	60	tp:A:P	cm:i:18679	s1:i:119149	s2:i:5134	dv:f:0.0257	rl:i:8962
c6a48401-1b90-4ac7-8303-c233b75eebfe	63863	227	63846	-	chromosome_11	1087446	1023178	1087283	52040	64509	60	tp:A:P	cm:i:8307	s1:i:51950	s2:i:5165	dv:f:0.0229	rl:i:1954
47816a68-26fd-4acb-ae6d-664065f2d025	61758	47	61579	+	chromosome_11	1087446	1025402	1087283	48303	62348	60	tp:A:P	cm:i:7539	s1:i:48238	s2:i:5214	dv:f:0.0271	rl:i:1780
de65667a-e42c-4295-ad60-1d88db888e24	61886	27	61674	+	chromosome_11	1087446	1025498	1087283	51675	62242	60	tp:A:P	cm:i:8279	s1:i:51633	s2:i:5486	dv:f:0.0209	rl:i:2002
6686bc60-7934-487c-a7cd-c1f813e977a2	60753	152	60750	-	chromosome_11	1087446	1026309	1087283	49220	61389	60	tp:A:P	cm:i:7774	s1:i:49155	s2:i:5177	dv:f:0.0241	rl:i:1813
5f83eb1e-e766-4fef-9837-80e23bb8f5ff	58183	219	58147	-	chromosome_11	1087446	1028905	1087283	45026	58794	60	tp:A:P	cm:i:6898	s1:i:44947	s2:i:5054	dv:f:0.0286	rl:i:1699
2fd6837e-91a3-4a76-b038-3de64649b0ba	56266	211	56109	-	chromosome_11	1087446	1030921	1087283	39356	56869	60	tp:A:P	cm:i:6022	s1:i:39218	s2:i:5110	dv:f:0.0355	rl:i:1864
c4f05a73-824c-4f27-900e-e833c2699ef0	52834	170	52672	-	chromosome_11	1087446	1034480	1087283	39653	53316	60	tp:A:P	cm:i:6086	s1:i:39538	s2:i:5268	dv:f:0.0298	rl:i:1728
e1ff45b2-3d5f-405c-ac57-7049df300694	52390	27	52142	+	chromosome_11	1087446	1034931	1087283	43630	52711	60	tp:A:P	cm:i:6990	s1:i:43565	s2:i:5565	dv:f:0.0206	rl:i:1959
80d5759c-2bf2-4118-bc99-58d9a468ff70	55065	238	51522	-	chromosome_11	1087446	1035503	1087283	38967	52135	60	tp:A:P	cm:i:6019	s1:i:38883	s2:i:4870	dv:f:0.0305	rl:i:1612
349539fb-22b4-44a8-b93d-6beeaf8c679f	50356	31	50152	+	chromosome_11	1087446	1036738	1087283	34927	51019	60	tp:A:P	cm:i:5258	s1:i:34802	s2:i:4466	dv:f:0.0373	rl:i:1767
4dcaa421-bbbb-4bce-a000-21c67c949f33	50140	175	50121	-	chromosome_11	1087446	1037220	1087283	40031	50600	60	tp:A:P	cm:i:6314	s1:i:39934	s2:i:5426	dv:f:0.0250	rl:i:1777
2d8b40b5-e42a-4d5c-a9c2-a3e96886775b	48780	28	48558	+	chromosome_11	1087446	1038326	1087283	35698	49318	60	tp:A:P	cm:i:5522	s1:i:35603	s2:i:5169	dv:f:0.0324	rl:i:1787
515b8acc-9780-4b94-8e16-b3333e0cfa24	48035	181	48027	-	chromosome_11	1087446	1039121	1087283	36539	48525	60	tp:A:P	cm:i:5556	s1:i:36475	s2:i:5004	dv:f:0.0300	rl:i:1421
4bc89d68-dfdf-4237-a242-a9cf212dbb4c	46097	310	46075	-	chromosome_11	1087446	1041377	1087283	38363	46238	60	tp:A:P	cm:i:6279	s1:i:38309	s2:i:5764	dv:f:0.0192	rl:i:2022
2387f107-d11c-4a00-9f9e-9e6bfb03e5bb	45141	27	44902	+	chromosome_11	1087446	1042206	1087283	36809	45398	60	tp:A:P	cm:i:5792	s1:i:36765	s2:i:5390	dv:f:0.0230	rl:i:1890
a549877e-e6a6-4442-a21a-d47d1ca589ae	44041	181	44001	-	chromosome_11	1087446	1043037	1087283	33157	44568	60	tp:A:P	cm:i:5038	s1:i:33084	s2:i:5252	dv:f:0.0308	rl:i:1666
26825969-34b7-441c-944e-18e55af82b90	43958	216	43946	-	chromosome_11	1087446	1043455	1087283	32184	44278	60	tp:A:P	cm:i:4805	s1:i:32136	s2:i:4889	dv:f:0.0339	rl:i:1668
3cd280a4-8679-47e4-b04f-b0d453ae7ff5	43192	28	42877	+	chromosome_11	1087446	1044179	1087283	33927	43421	60	tp:A:P	cm:i:5220	s1:i:33883	s2:i:5332	dv:f:0.0264	rl:i:1970
24b318aa-fb02-4001-a753-69fd6b35b2d6	42895	208	42868	-	chromosome_11	1087446	1044376	1087283	32513	43239	60	tp:A:P	cm:i:5053	s1:i:32443	s2:i:4464	dv:f:0.0288	rl:i:1634
9d982b37-fa7d-4a25-a410-f36da813e3db	42496	27	42329	+	chromosome_11	1087446	1044508	1087283	32139	43080	60	tp:A:P	cm:i:4847	s1:i:32047	s2:i:5031	dv:f:0.0313	rl:i:1804
02e625fd-8c75-4698-9360-cc14ce8326b3	39477	291	39416	-	chromosome_11	1087446	1047710	1087283	25698	39914	60	tp:A:P	cm:i:3703	s1:i:25589	s2:i:3834	dv:f:0.0439	rl:i:1510
e805ef7c-78cf-4f98-a5ae-90de7b807eae	87916	10	84277	+	chromosome_12	1052234	6	85562	58868	86891	60	tp:A:P	cm:i:8925	s1:i:58551	s2:i:4119	dv:f:0.0358	rl:i:4553
a293da54-a4a6-4048-abd4-613dc3e64107	122728	33	122713	-	chromosome_12	1052234	47939	166798	97630	124096	60	tp:A:P	cm:i:15629	s1:i:97456	s2:i:0	dv:f:0.0250	rl:i:1706
4e6a80e7-f753-4ba4-b793-34c45d2a0bb9	74429	74	74412	-	chromosome_12	1052234	149023	226534	22930	78083	60	tp:A:P	cm:i:2751	s1:i:22189	s2:i:1199	dv:f:0.1082	rl:i:18
3bd716c8-47f2-457e-9e02-844cf1ca9c2e	101741	36	101729	+	chromosome_12	1052234	215608	301001	62785	103365	60	tp:A:P	cm:i:9458	s1:i:62603	s2:i:0	dv:f:0.0461	rl:i:796
54c87fe7-b6a6-440c-bd1d-1ba39ff8fc9c	127347	37	127280	-	chromosome_12	1052234	280408	399294	88142	129230	60	tp:A:P	cm:i:13711	s1:i:87880	s2:i:299	dv:f:0.0364	rl:i:602
cc669f47-cdf3-4567-b9a8-f2eba20f0aa3	167164	48	167126	-	chromosome_12	1052234	377540	534381	95165	170596	60	tp:A:P	cm:i:13325	s1:i:94640	s2:i:0	dv:f:0.0565	rl:i:1314
9318586d-8e00-4633-90b8-e2cb979d6234	150665	51	150602	+	chromosome_12	1052234	495867	652710	110595	159841	60	tp:A:P	cm:i:16886	s1:i:110194	s2:i:0	dv:f:0.0343	rl:i:188
b2b5d3bf-f8c3-4390-87d8-f5e03447b236	133777	36	133766	+	chromosome_12	1052234	588209	717355	77339	136664	60	tp:A:P	cm:i:11146	s1:i:76881	s2:i:47	dv:f:0.0537	rl:i:831
8e946a85-e67c-46fa-a625-ff4231181c45	135208	47	135130	+	chromosome_12	1052234	695944	831945	110300	136805	60	tp:A:P	cm:i:17460	s1:i:110144	s2:i:4515	dv:f:0.0241	rl:i:2052
fd633e04-da18-45cf-8b86-d08903d0d40e	108717	35	108694	-	chromosome_12	1052234	806064	915028	84943	109979	60	tp:A:P	cm:i:13242	s1:i:84777	s2:i:4403	dv:f:0.0275	rl:i:3044
6c669de5-4d5b-4061-a9d3-6ac04fb855d7	112554	911	112535	+	chromosome_12	1052234	895987	1007344	87056	114120	60	tp:A:P	cm:i:13598	s1:i:86610	s2:i:4979	dv:f:0.0284	rl:i:876
1410a3a0-924e-460a-b342-f6d93dc304e4	78913	30	78884	+	chromosome_12	1052234	974241	1052223	61289	80268	60	tp:A:P	cm:i:9557	s1:i:61023	s2:i:96	dv:f:0.0274	rl:i:2149
2fde0d5f-33ed-4887-b067-27c7d665dc44	141048	33	141036	-	chromosome_13	959323	23	137991	105489	143038	60	tp:A:P	cm:i:16479	s1:i:105274	s2:i:520	dv:f:0.0312	rl:i:1237
95674ab3-1635-44ae-a46f-422f7fd88162	97481	32	97454	+	chromosome_13	959323	118377	216424	76569	98813	60	tp:A:P	cm:i:11750	s1:i:76464	s2:i:3008	dv:f:0.0283	rl:i:2470
08907076-3d37-45c2-a8a8-ca41333da8cf	126468	28	126450	+	chromosome_13	959323	181110	309103	101497	128748	60	tp:A:P	cm:i:16000	s1:i:101237	s2:i:2990	dv:f:0.0253	rl:i:3415
66232c03-c1f4-4507-98b4-ef967ee79c43	103873	26	103858	+	chromosome_13	959323	293966	398839	83842	105497	60	tp:A:P	cm:i:13308	s1:i:83683	s2:i:5494	dv:f:0.0248	rl:i:892
1af0058c-d399-4aaf-81a5-ddde8ed83fe2	102866	85	102815	-	chromosome_13	959323	370156	468952	60824	106316	60	tp:A:P	cm:i:8334	s1:i:60265	s2:i:2877	dv:f:0.0551	rl:i:1408
bdd8a210-89d1-4b70-9d5a-15a1a9955764	95443	98	95431	-	chromosome_13	959323	458091	554559	66010	97402	60	tp:A:P	cm:i:9866	s1:i:65718	s2:i:978	dv:f:0.0392	rl:i:783
9ec37aba-f339-49c5-b6de-6c685ade8031	106831	31	106811	-	chromosome_13	959323	542362	643930	79131	108442	60	tp:A:P	cm:i:12358	s1:i:78969	s2:i:4058	dv:f:0.0313	rl:i:2404
64d7f2cc-adf2-4a83-8198-b857340d4ebf	109816	39	109800	+	chromosome_13	959323	627721	728009	70462	112210	60	tp:A:P	cm:i:10499	s1:i:70070	s2:i:171	dv:f:0.0447	rl:i:93
473eac85-7456-42cd-99f0-d7d403363ebd	131587	186	131567	+	chromosome_13	959323	715554	848531	95886	133997	60	tp:A:P	cm:i:14242	s1:i:95595	s2:i:638	dv:f:0.0363	rl:i:78
955f1e9b-c496-46df-962c-fc78d1ec9e58	144995	37	144746	+	chromosome_13	959323	824481	958998	104992	146808	60	tp:A:P	cm:i:16265	s1:i:104803	s2:i:0	dv:f:0.0338	rl:i:862
8126f517-8813-4af4-848b-2acb14d8eb38	138617	7	138598	+	chromosome_14	898576	8	136671	109879	140462	60	tp:A:P	cm:i:17562	s1:i:109673	s2:i:3750	dv:f:0.0254	rl:i:2395
3f03878e-0cfe-4cbd-b689-8c449d7c3c14	131084	33	131079	-	chromosome_14	898576	83851	216415	100800	133422	60	tp:A:P	cm:i:15596	s1:i:100555	s2:i:4105	dv:f:0.0297	rl:i:1119
d3c08315-1d3d-4e4e-ad32-f08cbbbe2181	91353	34	91335	+	chromosome_14	898576	192941	284982	75946	92576	60	tp:A:P	cm:i:12071	s1:i:75845	s2:i:4659	dv:f:0.0227	rl:i:1030
0993f081-83ba-4beb-aac8-d9789a0d4e63	97432	61	97413	+	chromosome_14	898576	239512	338131	65021	99514	60	tp:A:P	cm:i:9388	s1:i:64741	s2:i:3113	dv:f:0.0436	rl:i:685
2aa126a4-ad17-43a3-9e4e-8b28e5aa0dd1	103418	46	103399	-	chromosome_14	898576	317142	421414	80103	104994	60	tp:A:P	cm:i:12304	s1:i:79958	s2:i:4667	dv:f:0.0303	rl:i:498
08de3bf7-e043-4518-9367-554657fc244d	136320	44	136050	+	chromosome_14	898576	390517	515114	91704	138738	60	tp:A:P	cm:i:13701	s1:i:91396	s2:i:0	dv:f:0.0410	rl:i:501
dabee309-c783-4659-a448-c10226d2a583	119669	29	119656	-	chromosome_14	898576	460911	581687	96792	121599	60	tp:A:P	cm:i:15190	s1:i:96576	s2:i:2342	dv:f:0.0255	rl:i:15
4eb5d0f9-a621-4474-ab10-e79da2b6820c	113231	30	113044	+	chromosome_14	898576	543977	658278	77764	115375	60	tp:A:P	cm:i:11320	s1:i:77458	s2:i:2006	dv:f:0.0416	rl:i:534
104a24e1-6001-4c35-8cfa-1e351fae475e	97608	105	97580	-	chromosome_14	898576	621166	712708	54148	99891	60	tp:A:P	cm:i:7297	s1:i:53637	s2:i:2094	dv:f:0.0602	rl:i:1210
86819e1a-5faa-4e68-acea-a232b9941bfb	117809	32	116942	-	chromosome_14	898576	660656	792685	78754	138172	60	tp:A:P	cm:i:11764	s1:i:78378	s2:i:1359	dv:f:0.0412	rl:i:45
7ebe1452-3884-4941-a0f0-1d86e86c4a91	110719	29	103719	+	chromosome_14	898576	761919	859304	73390	105461	60	tp:A:P	cm:i:11198	s1:i:73054	s2:i:5564	dv:f:0.0360	rl:i:924
9983a13f-b007-4e0f-9a6b-dd88b8f6a407	99589	7621	99421	-	chromosome_14	898576	772851	859304	54541	94366	60	tp:A:P	cm:i:7787	s1:i:54046	s2:i:4603	dv:f:0.0520	rl:i:445
369b9a9f-7728-4422-8429-8830768d93fc	80540	9	80518	-	chromosome_14	898576	816236	898569	50948	82944	60	tp:A:P	cm:i:7307	s1:i:50589	s2:i:4555	dv:f:0.0462	rl:i:2240
99336959-5a85-4bc1-b337-657e48e50057	70367	8	70345	-	chromosome_14	898576	827062	898569	51730	72129	60	tp:A:P	cm:i:7737	s1:i:51482	s2:i:5207	dv:f:0.0339	rl:i:2379
a4c49a8d-397a-4fa6-ad96-c22aa8b1dc3a	63524	7	63496	-	chromosome_14	898576	833920	898569	46396	65106	60	tp:A:P	cm:i:7051	s1:i:46187	s2:i:5002	dv:f:0.0325	rl:i:2673
1d2070b2-879c-482c-bafa-26e23bea0f76	60793	9	60774	-	chromosome_14	898576	837045	898569	50588	61869	60	tp:A:P	cm:i:8191	s1:i:50456	s2:i:5647	dv:f:0.0191	rl:i:2933
409f515a-0aee-4fdb-aca8-19461d61be4e	56257	9	56231	-	chromosome_14	898576	841630	898569	44139	57418	60	tp:A:P	cm:i:6897	s1:i:43979	s2:i:5368	dv:f:0.0256	rl:i:2674
dfca0c51-bef8-4fed-972f-bdbed3c34189	55265	9	55243	-	chromosome_14	898576	842419	898569	42757	56512	60	tp:A:P	cm:i:6700	s1:i:42584	s2:i:5663	dv:f:0.0263	rl:i:2866
9b601821-61a1-4764-a631-59b44646d594	53388	9	53354	-	chromosome_14	898576	844261	898569	40892	54654	60	tp:A:P	cm:i:6379	s1:i:40713	s2:i:4985	dv:f:0.0267	rl:i:2877
43d6a08b-7918-4aa6-a3c7-8cafb474ea73	53232	9	53221	-	chromosome_14	898576	844625	898569	44816	54197	60	tp:A:P	cm:i:7321	s1:i:44697	s2:i:5880	dv:f:0.0173	rl:i:3058
30611a16-9362-4e45-88c0-d76767c07f6d	132509	37	132217	-	chromosome_15	897230	118	127657	106359	134059	60	tp:A:P	cm:i:17167	s1:i:106161	s2:i:1117	dv:f:0.0240	rl:i:1327
a1cd66db-c59a-4463-a0c2-1364959cc27f	82901	33	82893	-	chromosome_15	897230	101795	183995	63744	84186	60	tp:A:P	cm:i:9804	s1:i:63630	s2:i:468	dv:f:0.0303	rl:i:421
72bbad93-34c0-41cb-8be9-6f5c4f269dc9	94747	33	94743	-	chromosome_15	897230	161167	254499	78164	95721	60	tp:A:P	cm:i:12530	s1:i:78089	s2:i:6670	dv:f:0.0229	rl:i:30
cadd0bef-25b2-40f1-bf7a-1605ddade227	111269	60	111252	+	chromosome_15	897230	241648	346299	63381	113417	60	tp:A:P	cm:i:8788	s1:i:62985	s2:i:1089	dv:f:0.0574	rl:i:30
e8a82d19-44a2-4f77-b26e-f2c71aefe5a7	119986	36	119961	-	chromosome_15	897230	317926	432908	94698	121500	60	tp:A:P	cm:i:15078	s1:i:94504	s2:i:0	dv:f:0.0260	rl:i:695
9de6f07f-f453-4657-b80a-c3f5193ea5f2	111769	36	111606	-	chromosome_15	897230	418892	525189	85609	112739	60	tp:A:P	cm:i:13446	s1:i:85504	s2:i:5104	dv:f:0.0271	rl:i:6183
71e048a9-17e8-46fa-a4fb-bb0f00720b3c	101534	6600	101323	+	chromosome_15	897230	512096	608133	62832	96856	60	tp:A:P	cm:i:9053	s1:i:62525	s2:i:512	dv:f:0.0446	rl:i:477
09e39b5f-dbbe-493a-97f1-8bba5a833ef4	128401	51	128289	+	chromosome_15	897230	577834	719251	32042	151121	60	tp:A:P	cm:i:3980	s1:i:31059	s2:i:454	dv:f:0.1193	rl:i:415
1168b387-9253-475a-8bf7-d7c7c64c9d11	116779	26	107715	+	chromosome_15	897230	693003	801855	68204	110017	60	tp:A:P	cm:i:9726	s1:i:67835	s2:i:3451	dv:f:0.0484	rl:i:116
a266a39c-cfbb-4de6-a578-21d49e2dd666	150805	11906	150774	-	chromosome_15	897230	762924	897096	88234	141417	60	tp:A:P	cm:i:12593	s1:i:87868	s2:i:3381	dv:f:0.0471	rl:i:3029
363d9ed7-5fa0-4492-befa-0b824bd810c8	135254	270	135240	-	chromosome_15	897230	766261	897096	94640	137273	60	tp:A:P	cm:i:14371	s1:i:94315	s2:i:3838	dv:f:0.0367	rl:i:3095
9d047cc0-25c6-4810-b851-6a78bde34a8f	118256	29	118249	-	chromosome_16	860830	21	115316	84402	120747	60	tp:A:P	cm:i:12778	s1:i:84047	s2:i:3100	dv:f:0.0351	rl:i:3170
a7112f93-25dc-4d87-9bed-596c76df465a	176771	29	174824	-	chromosome_16	860830	27726	191833	119629	178871	60	tp:A:P	cm:i:18051	s1:i:119154	s2:i:1077	dv:f:0.0395	rl:i:774
909044b0-833e-458a-86a2-aca0077a39e1	141104	34	141077	+	chromosome_16	860830	159623	301931	111090	143288	60	tp:A:P	cm:i:17109	s1:i:110899	s2:i:6065	dv:f:0.0282	rl:i:1054
857b77fd-5934-48f3-9bc8-4e3987423251	120169	31	120156	+	chromosome_16	860830	264973	384259	87817	122679	60	tp:A:P	cm:i:13576	s1:i:87493	s2:i:5712	dv:f:0.0324	rl:i:3967
34b0c41d-0b70-4bc5-9c0f-d5742be7f9da	103052	2711	103045	+	chromosome_16	860830	372336	473553	83332	102113	60	tp:A:P	cm:i:13435	s1:i:83164	s2:i:4487	dv:f:0.0218	rl:i:834
f2b7fb62-a236-477a-a991-082dc48aaa85	104083	27	104069	+	chromosome_16	860830	453525	542890	60757	107496	60	tp:A:P	cm:i:9109	s1:i:60475	s2:i:188	dv:f:0.0505	rl:i:233
69b70ee2-2e21-4843-a898-572fe767311b	111266	37	111254	-	chromosome_16	860830	515018	627194	71237	116475	60	tp:A:P	cm:i:10317	s1:i:70581	s2:i:54	dv:f:0.0466	rl:i:1485
24c4f720-44c2-4faa-92b5-01112dca51ab	87271	74	87247	+	chromosome_16	860830	615951	699798	47598	89684	60	tp:A:P	cm:i:6769	s1:i:47174	s2:i:167	dv:f:0.0580	rl:i:167
87377a68-abcc-41ff-ba34-15581c4a7558	105017	31	105002	+	chromosome_16	860830	683324	784056	66565	108692	60	tp:A:P	cm:i:9830	s1:i:66357	s2:i:2195	dv:f:0.0462	rl:i:15
e3d9b22f-a03f-46b4-9fe7-e9855dd59132	100869	196	100850	-	chromosome_16	860830	759079	860779	81434	102313	60	tp:A:P	cm:i:12957	s1:i:81253	s2:i:4277	dv:f:0.0243	rl:i:2063
3fa1b40d-9126-4a36-b1df-a11f14a7aa34	131190	42	131183	-	chromosome_17	803256	23	132619	96104	133578	60	tp:A:P	cm:i:14641	s1:i:95833	s2:i:5547	dv:f:0.0339	rl:i:2362
e4ce03b3-0a16-434c-a4ee-911f2c9b9b52	119855	50	119849	-	chromosome_17	803256	95357	216675	89545	123556	60	tp:A:P	cm:i:13728	s1:i:89185	s2:i:0	dv:f:0.0324	rl:i:670
f4b84687-eedc-4d54-a638-47324839f96d	154575	31	152736	-	chromosome_17	803256	180272	327057	119476	154860	60	tp:A:P	cm:i:19151	s1:i:119218	s2:i:5409	dv:f:0.0258	rl:i:2879
185b8398-62fa-4b86-89da-e08d1b4c9d4c	115153	86	115117	-	chromosome_17	803256	313977	430027	83612	117200	60	tp:A:P	cm:i:12583	s1:i:83301	s2:i:365	dv:f:0.0355	rl:i:158
c2501b97-da42-4b16-87ed-de8dee79e0da	87765	30	87757	+	chromosome_17	803256	416733	498167	56980	89196	60	tp:A:P	cm:i:8559	s1:i:56784	s2:i:2398	dv:f:0.0429	rl:i:1270
4e0e6551-ae8e-45ed-8c5d-19425d293591	126924	29	119221	-	chromosome_17	803256	466709	591672	89431	125700	60	tp:A:P	cm:i:13721	s1:i:89002	s2:i:0	dv:f:0.0322	rl:i:470
3a80352b-4c50-42cc-a6a9-c66f8b19a009	152213	8847	152196	-	chromosome_17	803256	576629	712898	93496	153859	60	tp:A:P	cm:i:14397	s1:i:93075	s2:i:0	dv:f:0.0419	rl:i:669
d7081593-fb5a-4aab-a686-436a4061bb41	167330	282	167312	-	chromosome_17	803256	641622	803193	132073	169494	60	tp:A:P	cm:i:21234	s1:i:131667	s2:i:404	dv:f:0.0252	rl:i:3084
6445a29c-fcce-4c8c-b9fa-ffe01a5a62f6	162659	230	162651	-	chromosome_17	803256	646975	803193	115146	165145	60	tp:A:P	cm:i:17355	s1:i:114592	s2:i:458	dv:f:0.0365	rl:i:2892
ceb660f6-3c8b-43ec-986b-97b5bd495ec8	130638	7	130630	+	chromosome_18	759571	7	128567	101166	133684	60	tp:A:P	cm:i:15845	s1:i:100916	s2:i:2834	dv:f:0.0282	rl:i:1077
5871c483-5c18-44c1-a84f-b35ded5d8395	114419	35	114395	+	chromosome_18	759571	93083	198395	80006	116102	60	tp:A:P	cm:i:12458	s1:i:79724	s2:i:173	dv:f:0.0361	rl:i:229
6c494c57-1532-46d2-ad8c-91a323d7d342	92413	31	92404	-	chromosome_18	759571	185489	279053	75322	94203	60	tp:A:P	cm:i:11887	s1:i:75105	s2:i:1159	dv:f:0.0248	rl:i:15
b9bfbf36-8ef4-494d-bfd2-4dd108a34400	114845	23	114774	-	chromosome_18	759571	252717	364129	90564	116368	60	tp:A:P	cm:i:14373	s1:i:90424	s2:i:1280	dv:f:0.0269	rl:i:30
646e6633-0e08-43c2-8eff-f83089be29f0	93094	39	93070	+	chromosome_18	759571	353503	430704	56059	94676	60	tp:A:P	cm:i:8490	s1:i:55859	s2:i:0	dv:f:0.0473	rl:i:601
534e9104-79ae-4e42-8c7f-e5c412b791ec	131133	57	131107	-	chromosome_18	759571	407567	526334	87412	133551	60	tp:A:P	cm:i:13209	s1:i:87087	s2:i:0	dv:f:0.0411	rl:i:739
752535f5-102a-4134-83e6-064bd2b4986a	96445	36	96433	-	chromosome_18	759571	505622	603099	78673	98125	60	tp:A:P	cm:i:12554	s1:i:78501	s2:i:5476	dv:f:0.0240	rl:i:1075
9ef7c21c-dbec-4c3a-8c60-21ca0922abe2	115636	26	115613	-	chromosome_18	759571	561478	678208	95425	117411	60	tp:A:P	cm:i:15314	s1:i:95239	s2:i:5788	dv:f:0.0226	rl:i:1842
05812075-382f-429c-86f1-624b6f998652	125849	205	125829	-	chromosome_18	759571	632740	759368	103088	127447	60	tp:A:P	cm:i:16358	s1:i:102903	s2:i:5788	dv:f:0.0224	rl:i:5355
6e1be4dc-6161-41c6-8dcf-343a50af0065	97627	184	97609	-	chromosome_18	759571	660880	759368	69632	99476	60	tp:A:P	cm:i:10249	s1:i:69359	s2:i:5406	dv:f:0.0363	rl:i:4582
e9809d16-16ab-4a26-b2f1-66ee341dad24	138729	243	138721	+	chromosome_19	716929	244	139794	111876	140594	60	tp:A:P	cm:i:17526	s1:i:111684	s2:i:4844	dv:f:0.0257	rl:i:1100
dd793dcc-949b-4020-9d13-bb0c8b8a1108	117040	31	117017	-	chromosome_19	716929	116688	234623	95509	118727	60	tp:A:P	cm:i:15077	s1:i:95359	s2:i:1293	dv:f:0.0246	rl:i:34
cee1f5bb-9bdb-4b63-adc1-a055f5429633	104426	115	104388	-	chromosome_19	716929	217031	322900	58317	107020	60	tp:A:P	cm:i:7816	s1:i:57890	s2:i:3151	dv:f:0.0606	rl:i:286
6b139bb0-50c1-4e7a-8599-3ac79fa23928	156039	26	156012	-	chromosome_19	716929	290207	447223	132263	157895	60	tp:A:P	cm:i:21569	s1:i:132115	s2:i:3766	dv:f:0.0197	rl:i:1027
8941b82e-ca4d-4ce7-a0cf-85d4efa934ab	105848	42	105832	+	chromosome_19	716929	436039	543963	43795	109089	60	tp:A:P	cm:i:5546	s1:i:43190	s2:i:1637	dv:f:0.0849	rl:i:550
b159d001-d086-4a1e-8a3f-71d864d8bad7	108978	50	108911	+	chromosome_19	716929	522347	632646	51367	111720	60	tp:A:P	cm:i:6610	s1:i:50841	s2:i:3116	dv:f:0.0747	rl:i:369
23295a8e-3a8b-4297-b776-b99d74fead4f	129147	250	129125	-	chromosome_19	716929	586901	716683	100814	130718	60	tp:A:P	cm:i:15747	s1:i:100659	s2:i:6761	dv:f:0.0271	rl:i:5014
87ec7de4-9eff-431d-bf49-ac12e1c314d1	117443	30	117251	+	chromosome_19	716929	598264	716683	78918	119504	60	tp:A:P	cm:i:11456	s1:i:78642	s2:i:5995	dv:f:0.0420	rl:i:4434
6adfcc4c-062a-4afd-91ba-acf6f9c4f378	94556	155	94535	-	chromosome_19	716929	622017	716683	78785	95330	60	tp:A:P	cm:i:12711	s1:i:78697	s2:i:7360	dv:f:0.0198	rl:i:4887
9e52fb0c-e665-43ed-a949-53e062a04ddf	123898	37	123848	-	chromosome_2	2499861	8773	134514	73934	127601	60	tp:A:P	cm:i:10247	s1:i:73469	s2:i:613	dv:f:0.0545	rl:i:299
e31d28f4-12d7-4866-84a9-9573bae8c998	94359	35	94334	+	chromosome_2	2499861	116182	214204	68333	100742	60	tp:A:P	cm:i:10408	s1:i:68129	s2:i:0	dv:f:0.0352	rl:i:460
97641251-354c-4038-8e52-72a78595ead2	123077	2699	123060	+	chromosome_2	2499861	203957	325172	98680	122034	60	tp:A:P	cm:i:15575	s1:i:98531	s2:i:2559	dv:f:0.0242	rl:i:999
a5b0b4a9-cc93-4c42-982b-6d5d8d9e9c0b	136248	67	136231	-	chromosome_2	2499861	308351	446328	98954	138897	60	tp:A:P	cm:i:15467	s1:i:98583	s2:i:3865	dv:f:0.0335	rl:i:578
6ea2304e-1162-4d07-b25c-95d8c5840094	120968	105	120948	+	chromosome_2	2499861	428192	552327	66801	125167	60	tp:A:P	cm:i:9103	s1:i:66079	s2:i:2391	dv:f:0.0608	rl:i:466
b679daa2-ff88-4d68-9bc5-e4bd2b94d9c0	118031	31	118012	+	chromosome_2	2499861	530345	649260	98681	119646	60	tp:A:P	cm:i:15912	s1:i:98542	s2:i:4807	dv:f:0.0219	rl:i:694
6f415d41-d348-4289-b361-b941fe315699	109179	4401	108834	-	chromosome_2	2499861	626670	743925	62280	130238	60	tp:A:P	cm:i:9174	s1:i:62027	s2:i:0	dv:f:0.0502	rl:i:1656
fe8c5a1b-413b-413a-b359-fe87c33b7884	92372	35	92361	-	chromosome_2	2499861	731765	821682	72581	93415	60	tp:A:P	cm:i:11570	s1:i:72446	s2:i:5174	dv:f:0.0256	rl:i:2907
21203dc1-69da-4f7e-986a-a0bce0b88236	103154	45	103141	-	chromosome_2	2499861	805142	898824	78649	104445	60	tp:A:P	cm:i:12774	s1:i:78506	s2:i:0	dv:f:0.0274	rl:i:973
2c40b018-f957-4f06-b15f-778445cadc82	145213	29	145193	-	chromosome_2	2499861	827948	969597	114412	148127	60	tp:A:P	cm:i:18417	s1:i:113990	s2:i:3770	dv:f:0.0255	rl:i:1907
172f6cfa-3cf8-429c-aecd-744fafb62712	149756	53	149730	-	chromosome_2	2499861	947325	1077630	96977	152384	60	tp:A:P	cm:i:14771	s1:i:96665	s2:i:5413	dv:f:0.0425	rl:i:1071
000509ab-229d-4fe6-8219-c68c5daa3667	175548	30	175515	-	chromosome_2	2499861	1023781	1182426	107175	179604	60	tp:A:P	cm:i:15751	s1:i:106597	s2:i:922	dv:f:0.0486	rl:i:1392
28fe3732-be45-44b2-9126-2b35e6995658	114191	34	114172	+	chromosome_2	2499861	1158338	1273501	89062	115936	60	tp:A:P	cm:i:13788	s1:i:88890	s2:i:193	dv:f:0.0294	rl:i:101
75d82902-a5da-4876-9afe-dfd3a3356d4f	133026	65	132971	-	chromosome_2	2499861	1258275	1385986	72553	136098	60	tp:A:P	cm:i:10221	s1:i:72060	s2:i:0	dv:f:0.0594	rl:i:29
836d6c99-c4a8-4f22-a22e-794ff549cdf8	144167	30	144159	+	chromosome_2	2499861	1358563	1502182	114800	146533	60	tp:A:P	cm:i:18480	s1:i:114494	s2:i:4869	dv:f:0.0237	rl:i:3472
a9de492a-bc56-4e45-9464-4f077cf7448f	189970	35	189953	+	chromosome_2	2499861	1431133	1615901	112627	195269	60	tp:A:P	cm:i:16791	s1:i:111711	s2:i:444	dv:f:0.0490	rl:i:2633
c9dfdad3-f7e9-4a74-91d5-7c5863d689f7	140124	30	139893	-	chromosome_2	2499861	1561279	1687466	94500	141870	60	tp:A:P	cm:i:14548	s1:i:94212	s2:i:0	dv:f:0.0392	rl:i:389
499f7366-9635-4b30-88f4-aaf987749e60	110091	32	110072	-	chromosome_2	2499861	1665398	1776697	75734	112203	60	tp:A:P	cm:i:11004	s1:i:75491	s2:i:825	dv:f:0.0418	rl:i:54
5f96b900-7a9f-4c7d-bdc0-e595a6f671b5	118373	181	118298	-	chromosome_2	2499861	1740523	1853069	84170	119962	60	tp:A:P	cm:i:13315	s1:i:83895	s2:i:817	dv:f:0.0337	rl:i:687
14190f27-013c-43ec-8ba7-6015c2711638	109252	28	109249	+	chromosome_2	2499861	1827527	1931032	82129	110584	60	tp:A:P	cm:i:12752	s1:i:82013	s2:i:0	dv:f:0.0303	rl:i:2590
461be245-a9e4-4da3-86cb-7611ac6d6315	128395	28	128381	+	chromosome_2	2499861	1910065	2035465	90464	131975	60	tp:A:P	cm:i:13820	s1:i:90011	s2:i:0	dv:f:0.0369	rl:i:274
26307e5f-4da8-40be-9b4b-7c7db2c40407	125737	28	125720	+	chromosome_2	2499861	2020353	2142634	99761	127410	60	tp:A:P	cm:i:15766	s1:i:99641	s2:i:0	dv:f:0.0261	rl:i:458
02dbebc5-88a9-4bf0-a136-f16ef5a76f72	119901	30	119887	-	chromosome_2	2499861	2120455	2231712	90076	121537	60	tp:A:P	cm:i:14332	s1:i:89864	s2:i:4909	dv:f:0.0293	rl:i:786
a47c500b-a64f-41a0-931c-b048c55a2169	138957	49	138927	-	chromosome_2	2499861	2213786	2335728	86259	141857	60	tp:A:P	cm:i:12733	s1:i:85885	s2:i:0	dv:f:0.0471	rl:i:404
517be470-1ef6-4027-8b1a-38170980ac5e	126604	34	126602	-	chromosome_2	2499861	2323016	2450566	101540	128366	60	tp:A:P	cm:i:16007	s1:i:101370	s2:i:4714	dv:f:0.0256	rl:i:1127
e0b4b532-7135-451f-a322-67a91d4c71bf	111337	9	111227	-	chromosome_2	2499861	2387311	2499852	84086	113310	60	tp:A:P	cm:i:12803	s1:i:83848	s2:i:2369	dv:f:0.0324	rl:i:494
4b18734d-29bb-45c7-904e-8100006aaa7c	111213	8	111195	-	chromosome_2	2499861	2387460	2499852	86725	113114	60	tp:A:P	cm:i:13497	s1:i:86512	s2:i:2173	dv:f:0.0288	rl:i:645
0b3a7b9b-eb63-4e63-a624-a20b3aeaaa52	99234	6	99219	-	chromosome_2	2499861	2399970	2499852	79643	100608	60	tp:A:P	cm:i:12528	s1:i:79507	s2:i:1962	dv:f:0.0260	rl:i:699
fcb50415-e7a4-49a3-85cb-e138a337516f	89346	9	89327	-	chromosome_2	2499861	2408973	2499852	52514	91619	60	tp:A:P	cm:i:7535	s1:i:52170	s2:i:1857	dv:f:0.0525	rl:i:562
ff311f80-6bd7-445b-b139-a54d67e17a6a	85252	9	85230	-	chromosome_2	2499861	2413942	2499852	67378	86514	60	tp:A:P	cm:i:10498	s1:i:67235	s2:i:2368	dv:f:0.0276	rl:i:736
04709c41-b3cc-4c57-8c2d-f1021248191b	84042	9	84023	-	chromosome_2	2499861	2415298	2499852	65644	85206	60	tp:A:P	cm:i:10268	s1:i:65496	s2:i:2440	dv:f:0.0281	rl:i:602
2770162a-1e85-4153-854f-5d43a31019e9	82333	9	82327	-	chromosome_2	2499861	2417023	2499852	67764	83385	60	tp:A:P	cm:i:10741	s1:i:67663	s2:i:2166	dv:f:0.0237	rl:i:618
3bb5ccfd-565e-4785-912a-73cbf6c49a30	80070	9	80052	-	chromosome_2	2499861	2419050	2499852	62332	81346	60	tp:A:P	cm:i:9560	s1:i:62199	s2:i:2308	dv:f:0.0291	rl:i:663
476f635f-8c08-45a1-9b9f-e90eb40542c7	77248	8	77233	-	chromosome_2	2499861	2422048	2499852	58386	78441	60	tp:A:P	cm:i:8878	s1:i:58249	s2:i:2369	dv:f:0.0324	rl:i:535
ea9b9049-0a59-4943-ab70-7ef873939cb4	75828	8	75802	-	chromosome_2	2499861	2423852	2499852	62361	76682	60	tp:A:P	cm:i:9955	s1:i:62240	s2:i:2475	dv:f:0.0231	rl:i:616
e847dd03-2fbb-40b8-bb3a-b874e039f672	70229	10	70196	-	chromosome_2	2499861	2429050	2499852	57365	71201	60	tp:A:P	cm:i:8939	s1:i:57285	s2:i:2406	dv:f:0.0248	rl:i:643
3fdbb757-f1ef-4001-bd23-e9f2fa5bc80c	67198	9	67191	-	chromosome_2	2499861	2432101	2499852	52800	68202	60	tp:A:P	cm:i:8243	s1:i:52679	s2:i:2461	dv:f:0.0280	rl:i:664
04f9b6da-2389-4322-903f-391f219bdc30	64901	8	64887	-	chromosome_2	2499861	2434226	2499852	48854	66055	60	tp:A:P	cm:i:7350	s1:i:48726	s2:i:2405	dv:f:0.0330	rl:i:462
cfa314fb-e3b9-4499-877e-55c10e5c5dd8	61954	7	61936	-	chromosome_2	2499861	2437333	2499852	49482	62887	60	tp:A:P	cm:i:7727	s1:i:49384	s2:i:2124	dv:f:0.0266	rl:i:614
bf46c2ac-8388-4323-a7ba-3257eb3c0d7e	59660	5	59660	-	chromosome_2	2499861	2439658	2499852	48152	60534	60	tp:A:P	cm:i:7521	s1:i:48066	s2:i:2445	dv:f:0.0257	rl:i:648
ec04a794-95ca-462e-b774-21e4e2d8b1f0	117953	229	117926	+	chromosome_20	709265	207	115092	95098	119385	60	tp:A:P	cm:i:15389	s1:i:94912	s2:i:2048	dv:f:0.0236	rl:i:1454
db90461b-328b-462a-b593-ef8b0f60a8ba	141835	35	141825	+	chromosome_20	709265	68126	207507	112241	143984	60	tp:A:P	cm:i:17789	s1:i:112013	s2:i:517	dv:f:0.0263	rl:i:778
9230536f-c44b-49da-a6a6-e57de3aa71d7	125153	33	125137	+	chromosome_20	709265	191570	313030	76533	127790	60	tp:A:P	cm:i:10920	s1:i:76162	s2:i:0	dv:f:0.0508	rl:i:418
c3bc8b28-5f9b-4785-bd33-b9475075180a	123450	54	123417	-	chromosome_20	709265	298877	422989	95930	125080	60	tp:A:P	cm:i:14926	s1:i:95754	s2:i:9179	dv:f:0.0275	rl:i:5304
4e8d9625-f9fc-464d-9a83-873093726f41	130280	28	130188	+	chromosome_20	709265	387883	519155	108747	132006	60	tp:A:P	cm:i:17525	s1:i:108579	s2:i:4486	dv:f:0.0215	rl:i:2217
f4e3fa36-18d6-4ae5-b7a1-c4a94748ffca	137502	34	137486	+	chromosome_20	709265	466963	606111	96432	140348	60	tp:A:P	cm:i:14312	s1:i:96068	s2:i:367	dv:f:0.0391	rl:i:354
0a3b4ece-f42a-48fb-9f25-c62fa0e82d0c	127865	37	127840	+	chromosome_20	709265	588040	708041	92420	129479	60	tp:A:P	cm:i:14302	s1:i:92250	s2:i:1151	dv:f:0.0328	rl:i:3465
78a1b64c-77c1-4d37-bb0d-b5c9d5933b03	122471	34	122296	-	chromosome_21	629758	7	108932	89477	123568	60	tp:A:P	cm:i:14289	s1:i:89242	s2:i:2388	dv:f:0.0299	rl:i:3646
dcab3476-f202-44d3-9e23-b81e06d0b7f9	140456	33	140440	-	chromosome_21	629758	78210	213388	106599	142750	60	tp:A:P	cm:i:16637	s1:i:106360	s2:i:562	dv:f:0.0299	rl:i:926
1f1f3855-dada-4d7b-91d5-8833720cd788	100367	69	96781	-	chromosome_21	629758	197571	296266	42091	100322	60	tp:A:P	cm:i:5434	s1:i:41484	s2:i:3251	dv:f:0.0798	rl:i:1194
0dad404a-8ff3-4880-a7bc-d159a16e4eaf	136096	26	128603	-	chromosome_21	629758	283342	414759	88978	132318	60	tp:A:P	cm:i:13079	s1:i:88575	s2:i:0	dv:f:0.0405	rl:i:799
a3a44f79-8d66-4786-b539-c382e5765138	107195	31	107131	-	chromosome_21	629758	387170	490841	68878	109385	60	tp:A:P	cm:i:10056	s1:i:68511	s2:i:3922	dv:f:0.0447	rl:i:2484
0e275c95-23d9-4424-a7f4-d817ae12f59d	73091	25	73070	+	chromosome_21	629758	479763	553216	57148	74197	60	tp:A:P	cm:i:8917	s1:i:57004	s2:i:205	dv:f:0.0286	rl:i:33
f4b0b4f5-ceee-4e78-9fe8-79a57bc6dc32	102049	30	101898	+	chromosome_21	629758	533793	629629	62381	104869	60	tp:A:P	cm:i:9033	s1:i:61865	s2:i:0	dv:f:0.0492	rl:i:835
7d4c30b5-14d3-4cb6-8b63-a6039066fbd0	130530	34	130249	-	chromosome_22	587839	208	131202	104870	131871	60	tp:A:P	cm:i:16490	s1:i:104713	s2:i:18921	dv:f:0.0245	rl:i:5095
669491d2-2d53-4ca9-ad33-62e7a8e6ca76	111994	197	111978	+	chromosome_22	587839	116251	223179	84317	113282	60	tp:A:P	cm:i:13281	s1:i:84124	s2:i:46	dv:f:0.0301	rl:i:704
519058a7-9b24-48c3-93f5-42480334f11b	101637	696	101616	+	chromosome_22	587839	204237	306170	80548	102708	60	tp:A:P	cm:i:12566	s1:i:80337	s2:i:2821	dv:f:0.0270	rl:i:250
b18058b6-d561-423d-83e8-a8190fbd60a3	101122	38	99813	+	chromosome_22	587839	284043	385926	16977	103933	60	tp:A:P	cm:i:1849	s1:i:16175	s2:i:172	dv:f:0.1542	rl:i:277
1b20080c-92af-41be-8b6b-981d7c71ba13	162623	28	162593	-	chromosome_22	587839	337178	494638	122066	165167	60	tp:A:P	cm:i:18951	s1:i:121787	s2:i:5033	dv:f:0.0309	rl:i:2227
8ba48479-245c-4639-94b8-45121c4d639b	102658	1363	102641	-	chromosome_22	587839	473622	577668	72550	104907	60	tp:A:P	cm:i:10759	s1:i:72028	s2:i:1038	dv:f:0.0374	rl:i:0
285d7ab3-4272-44a3-bd94-464515d0d996	93917	79	93734	+	chromosome_22	587839	481120	577668	61305	97474	60	tp:A:P	cm:i:8673	s1:i:60736	s2:i:917	dv:f:0.0470	rl:i:15
81d973bf-94e3-402f-b982-e84b0250d208	30350	13	30276	-	chromosome_22	587839	560545	587839	16091	31052	60	tp:A:P	cm:i:2233	s1:i:15986	s2:i:0	dv:f:0.0618	rl:i:92
7b5c03ef-c321-4596-9475-d3ba622ea63c	102878	192	99026	+	chromosome_23	557589	253	101905	65622	104678	60	tp:A:P	cm:i:9546	s1:i:65034	s2:i:3017	dv:f:0.0431	rl:i:2265
2d577597-9358-41a6-a769-d800451f8be1	104943	38	104896	+	chromosome_23	557589	84281	189667	70607	108038	60	tp:A:P	cm:i:10020	s1:i:70152	s2:i:67	dv:f:0.0441	rl:i:537
ec5242dd-7226-4f3e-a62c-ec47df4068cb	116365	60	111816	-	chromosome_23	557589	172972	287358	78234	115506	60	tp:A:P	cm:i:11493	s1:i:77830	s2:i:0	dv:f:0.0400	rl:i:268
24509568-188e-4e7a-8871-ecc6dc87808d	119636	44	119621	+	chromosome_23	557589	270182	391380	79849	122330	60	tp:A:P	cm:i:11360	s1:i:79505	s2:i:4595	dv:f:0.0442	rl:i:2072
a23296a7-c733-47ed-abe8-f17afccacd5f	171681	1878	160671	-	chromosome_23	557589	357945	508124	118318	160861	60	tp:A:P	cm:i:18397	s1:i:118133	s2:i:0	dv:f:0.0319	rl:i:445
f4b67c15-6347-44f7-9924-a66e2cef6043	119056	23	118698	-	chromosome_23	557589	435983	557577	66134	122486	60	tp:A:P	cm:i:8974	s1:i:65583	s2:i:3297	dv:f:0.0591	rl:i:4073
f3c45771-4e64-4394-a412-60d08860928f	118620	22	118600	-	chromosome_23	557589	438176	557577	96091	120141	60	tp:A:P	cm:i:15128	s1:i:95937	s2:i:5386	dv:f:0.0231	rl:i:6155
59f98254-ae60-440c-80e0-69018db1d012	98612	25	98602	+	chromosome_23	557589	458195	557577	75963	100113	60	tp:A:P	cm:i:11774	s1:i:75762	s2:i:5340	dv:f:0.0276	rl:i:5884
db15d875-48b0-470d-adbb-bbbd35c555d4	97273	25	97264	+	chromosome_23	557589	459556	557577	75538	98652	60	tp:A:P	cm:i:11622	s1:i:75401	s2:i:5208	dv:f:0.0272	rl:i:5946
900ef7da-6868-4e92-bc61-f2b4213b0f0b	96175	4557	96166	+	chromosome_23	557589	465161	557577	74349	92910	60	tp:A:P	cm:i:11685	s1:i:74214	s2:i:5383	dv:f:0.0223	rl:i:6310
8699134f-2cdc-4a29-a901-dfb46576befc	87987	23	87979	-	chromosome_23	557589	468960	557577	68707	89208	60	tp:A:P	cm:i:10523	s1:i:68599	s2:i:5262	dv:f:0.0270	rl:i:6204
7576a488-6d44-42b4-8cd0-112781e524ef	85200	35	85189	+	chromosome_23	557589	471619	557577	64707	86543	60	tp:A:P	cm:i:9802	s1:i:64579	s2:i:5571	dv:f:0.0293	rl:i:5938
a9d3e05b-e39b-459c-b845-6cd3b8fc0a7a	82864	109	82853	+	chromosome_23	557589	473208	557577	35115	85514	60	tp:A:P	cm:i:4294	s1:i:34586	s2:i:2746	dv:f:0.0841	rl:i:3116
d324884c-ff8c-4afe-8461-975da67a1adc	79540	29	79530	+	chromosome_23	557589	476980	557577	56792	81115	60	tp:A:P	cm:i:8555	s1:i:56576	s2:i:4972	dv:f:0.0341	rl:i:5600
4b43cc4d-0ae5-4351-b522-eefd17a38d00	79068	28	79059	+	chromosome_23	557589	478234	557577	50989	80348	60	tp:A:P	cm:i:7532	s1:i:50745	s2:i:4497	dv:f:0.0427	rl:i:4532
91cc75b0-b1f6-465d-8b1f-ef216b3180d4	75833	49	75821	+	chromosome_23	557589	479882	557577	33168	78368	60	tp:A:P	cm:i:4081	s1:i:32747	s2:i:2584	dv:f:0.0814	rl:i:3174
e191607d-1411-4046-bfb4-503534363a71	73305	47	73293	+	chromosome_23	557589	483003	557577	39234	75254	60	tp:A:P	cm:i:5370	s1:i:38924	s2:i:4051	dv:f:0.0605	rl:i:3993
d2f695e5-a1a1-4de0-8e4c-392406a25d9d	71538	42	71529	+	chromosome_23	557589	485219	557577	51185	72897	60	tp:A:P	cm:i:7627	s1:i:51014	s2:i:4541	dv:f:0.0346	rl:i:5138
cc957e33-5df2-40b6-895b-54862277699d	69659	65	69647	+	chromosome_23	557589	487327	557577	48792	70750	60	tp:A:P	cm:i:7253	s1:i:48660	s2:i:5183	dv:f:0.0356	rl:i:5529
38299cc2-c9fd-402e-88a1-11206bc934bd	61016	24	61000	-	chromosome_23	557589	496294	557577	50015	61663	60	tp:A:P	cm:i:7963	s1:i:49948	s2:i:5581	dv:f:0.0195	rl:i:6411
46ad7969-195e-4d37-8535-1ea33d558e09	128837	34	128830	-	chromosome_24	546843	21	112692	85305	130553	60	tp:A:P	cm:i:13048	s1:i:85089	s2:i:4663	dv:f:0.0394	rl:i:4034
e96124e2-9f14-4545-9f3d-4ab94056ec64	101290	30	101273	-	chromosome_24	546843	101195	189748	70909	102664	60	tp:A:P	cm:i:11053	s1:i:70761	s2:i:383	dv:f:0.0349	rl:i:1500
d3a29852-e4bd-440c-b6c8-0cc54fab8919	90038	30	89955	-	chromosome_24	546843	165069	250098	65988	91221	60	tp:A:P	cm:i:10272	s1:i:65845	s2:i:945	dv:f:0.0311	rl:i:2703
fef15cee-b73e-4e76-9e6c-3449ab33d388	90730	38	90729	-	chromosome_24	546843	218611	309817	74634	91770	60	tp:A:P	cm:i:11928	s1:i:74540	s2:i:5261	dv:f:0.0219	rl:i:3524
9cb9b8de-7b2f-4da2-95b7-865cc4a7c54e	116292	28	110437	-	chromosome_24	546843	294108	398721	45710	114572	60	tp:A:P	cm:i:5732	s1:i:45026	s2:i:637	dv:f:0.0852	rl:i:1330
313818ae-c661-4471-a83f-ea193d656c15	129206	36	129170	+	chromosome_24	546843	377040	508839	104525	132718	60	tp:A:P	cm:i:16470	s1:i:104306	s2:i:1771	dv:f:0.0255	rl:i:171
7924aaf4-6351-4513-9bb4-1bf27c24c980	79533	39	79471	+	chromosome_24	546843	479126	546798	52873	80627	60	tp:A:P	cm:i:8316	s1:i:52709	s2:i:332	dv:f:0.0383	rl:i:855
c2c3635b-d1d9-43a9-877d-423c2bafe8ee	77245	85	77226	-	chromosome_24	546843	481420	546798	53270	78141	60	tp:A:P	cm:i:8540	s1:i:53171	s2:i:0	dv:f:0.0347	rl:i:828
5e355ec5-21ff-409b-80ee-8415c8abd950	70501	50	66473	-	chromosome_24	546843	486267	546798	47436	67469	60	tp:A:P	cm:i:7358	s1:i:47331	s2:i:472	dv:f:0.0343	rl:i:644
17f7f993-4e50-4b14-b0b2-8228816ca87d	65736	123	65679	+	chromosome_24	546843	487110	546798	41810	66718	60	tp:A:P	cm:i:6145	s1:i:41663	s2:i:379	dv:f:0.0461	rl:i:649
7c31018b-7f71-4e27-b74e-39612d2fce41	62449	28	62202	+	chromosome_24	546843	490351	546798	43765	63288	60	tp:A:P	cm:i:6801	s1:i:43639	s2:i:483	dv:f:0.0353	rl:i:871
d46eaf2a-738a-4944-bd65-16c267bf9174	61546	39	61445	+	chromosome_24	546843	490937	546798	34972	62960	60	tp:A:P	cm:i:4969	s1:i:34732	s2:i:332	dv:f:0.0557	rl:i:591
34d8c984-8890-4b28-9bf7-1757fc10c0df	61886	133	61875	-	chromosome_24	546843	490996	546798	45238	62685	60	tp:A:P	cm:i:7145	s1:i:45157	s2:i:457	dv:f:0.0320	rl:i:678
ea10d966-37e2-45cb-977f-090568d2a154	49435	1786	49385	+	chromosome_24	546843	498430	546798	38319	48643	60	tp:A:P	cm:i:6074	s1:i:38204	s2:i:2323	dv:f:0.0254	rl:i:496
5f78cb08-b92d-4037-9a65-cc9214d50d04	147023	68	147016	+	chromosome_25	516884	32	147984	115597	148993	60	tp:A:P	cm:i:18017	s1:i:115396	s2:i:8863	dv:f:0.0259	rl:i:8388
fab90b27-9a62-4828-b0bb-ae2c7ea2d61f	98414	30	98397	+	chromosome_25	516884	120068	219373	75452	100117	60	tp:A:P	cm:i:11630	s1:i:75232	s2:i:2205	dv:f:0.0308	rl:i:85
23437f09-baca-48a5-9d51-f220d769d872	128524	30	128521	-	chromosome_25	516884	201846	314315	80553	130963	60	tp:A:P	cm:i:12064	s1:i:80176	s2:i:0	dv:f:0.0459	rl:i:884
a3824921-abea-4673-8d9a-01beeba0ddf5	98830	24	98800	-	chromosome_25	516884	286066	385316	75002	100295	60	tp:A:P	cm:i:11584	s1:i:74754	s2:i:767	dv:f:0.0303	rl:i:1177
6184d98f-d072-478c-a60f-52f19c73f57d	98275	27	92324	+	chromosome_25	516884	364131	442972	60835	93709	60	tp:A:P	cm:i:9229	s1:i:60677	s2:i:519	dv:f:0.0396	rl:i:3354
ae25f1c9-9194-4f95-89a8-5b44f4706319	96852	198	96795	-	chromosome_25	516884	419346	516658	77147	98020	60	tp:A:P	cm:i:12314	s1:i:76998	s2:i:6085	dv:f:0.0250	rl:i:2457
64c1c552-399f-4418-a3f3-075d3601041b	96720	30	96468	+	chromosome_25	516884	419503	516658	81509	97725	60	tp:A:P	cm:i:13277	s1:i:81389	s2:i:6450	dv:f:0.0194	rl:i:2696
d6024aff-d4ec-43e7-9e05-43bd7375efeb	94676	194	94573	-	chromosome_25	516884	421011	516658	61877	96527	60	tp:A:P	cm:i:9052	s1:i:61568	s2:i:5672	dv:f:0.0440	rl:i:2378
c13f0f01-a0c2-46a0-b0b7-11b7a5f0751d	92838	64	92487	+	chromosome_25	516884	423534	516658	70182	93921	60	tp:A:P	cm:i:10798	s1:i:70012	s2:i:5408	dv:f:0.0302	rl:i:2690
c07cbef9-8a05-4ee6-9fa2-9fc8b2b79048	91925	71	91600	+	chromosome_25	516884	424431	516658	73146	92878	60	tp:A:P	cm:i:11657	s1:i:73007	s2:i:6054	dv:f:0.0247	rl:i:2836
160ed9d8-250f-4404-9079-2cdb9e4d2723	87996	274	87977	-	chromosome_25	516884	428350	516658	72897	88821	60	tp:A:P	cm:i:11856	s1:i:72800	s2:i:6505	dv:f:0.0209	rl:i:2467
3e3f2c42-35fa-4c8b-9ae5-6ecba25279e7	85078	205	85055	-	chromosome_25	516884	431027	516658	70254	86107	60	tp:A:P	cm:i:11298	s1:i:70143	s2:i:6544	dv:f:0.0220	rl:i:2563
62844250-c8d2-41a3-84e6-1931553608b9	125697	437	125576	+	chromosome_3	2064744	324	118907	94287	127473	60	tp:A:P	cm:i:14850	s1:i:94029	s2:i:1092	dv:f:0.0302	rl:i:1397
69c5c908-0991-4566-8984-cca3b3100f8f	112659	28	112643	+	chromosome_3	2064744	103520	213524	68446	115871	60	tp:A:P	cm:i:10005	s1:i:67957	s2:i:1231	dv:f:0.0494	rl:i:301
c971fcf6-db62-4957-b0e3-d004a4dbb55f	119337	49	119320	+	chromosome_3	2064744	188297	303614	88659	121451	60	tp:A:P	cm:i:13552	s1:i:88363	s2:i:0	dv:f:0.0328	rl:i:309
b7cbe78a-e061-423b-9246-6fda40059575	121365	28	121345	-	chromosome_3	2064744	287620	405807	101394	122620	60	tp:A:P	cm:i:16617	s1:i:101273	s2:i:773	dv:f:0.0211	rl:i:26
676b2dfa-0550-4178-867f-3c582dbf7350	108339	1860	105941	-	chromosome_3	2064744	389078	479733	53363	106624	60	tp:A:P	cm:i:7246	s1:i:52994	s2:i:106	dv:f:0.0659	rl:i:572
ea8273de-64e2-4fab-9721-11414bbbe4c9	158896	27	158879	-	chromosome_3	2064744	434848	595798	108159	162083	60	tp:A:P	cm:i:15884	s1:i:107781	s2:i:4080	dv:f:0.0408	rl:i:2402
2b0cbadf-d3e4-4aaa-a278-34a58601e7de	136269	39	136255	+	chromosome_3	2064744	571381	695008	93360	139010	60	tp:A:P	cm:i:14197	s1:i:93042	s2:i:213	dv:f:0.0387	rl:i:628
ca3d309f-24ed-475c-bb05-51d40d8bac66	143403	72	142996	+	chromosome_3	2064744	681710	821871	70735	147816	60	tp:A:P	cm:i:9550	s1:i:69915	s2:i:4224	dv:f:0.0683	rl:i:1656
e651be72-aaca-4e6d-99ea-610aa74d4c7c	116688	36	116654	+	chromosome_3	2064744	800570	918171	93234	118398	60	tp:A:P	cm:i:14627	s1:i:93053	s2:i:275	dv:f:0.0266	rl:i:15
19c5d2ac-d07e-45e5-95be-0a9006aa62dc	120514	27	120486	+	chromosome_3	2064744	864763	992757	87788	134806	60	tp:A:P	cm:i:13284	s1:i:87536	s2:i:68	dv:f:0.0353	rl:i:36
ccef91ae-c1cf-43b4-af95-0d2194961961	122910	31	122709	-	chromosome_3	2064744	950974	1069100	91712	124213	60	tp:A:P	cm:i:14479	s1:i:91478	s2:i:339	dv:f:0.0304	rl:i:866
f86700fb-2810-4141-93c8-fc692f852cec	131580	39	131564	+	chromosome_3	2064744	1031593	1159690	106027	133438	60	tp:A:P	cm:i:16924	s1:i:105750	s2:i:1361	dv:f:0.0245	rl:i:509
a92b8116-47a8-4af2-9f9c-beda0dc534bc	135173	31	135146	+	chromosome_3	2064744	1131976	1268488	92833	137647	60	tp:A:P	cm:i:13805	s1:i:92500	s2:i:3643	dv:f:0.0388	rl:i:3798
b7d4578b-ce4e-4827-bde9-99b127058052	107547	34	107510	+	chromosome_3	2064744	1254665	1365066	87471	111184	60	tp:A:P	cm:i:13939	s1:i:87178	s2:i:169	dv:f:0.0245	rl:i:34
609f2c7e-29bd-4744-8421-4d8c0a4c72be	156356	6017	155661	+	chromosome_3	2064744	1330479	1487226	29858	157518	60	tp:A:P	cm:i:3159	s1:i:28340	s2:i:1269	dv:f:0.1456	rl:i:354
7449114a-d584-467c-b740-16970242e631	131025	31	131004	+	chromosome_3	2064744	1456630	1571410	92323	132906	60	tp:A:P	cm:i:14668	s1:i:92110	s2:i:4437	dv:f:0.0339	rl:i:1268
522c99c7-3e27-4623-9435-498dbf91eafb	141013	31	141006	+	chromosome_3	2064744	1545172	1677870	102626	143419	60	tp:A:P	cm:i:15998	s1:i:102354	s2:i:68	dv:f:0.0333	rl:i:297
76c94d6a-756a-466a-b702-a137424af50c	134677	29	134576	-	chromosome_3	2064744	1634957	1757531	88858	137014	60	tp:A:P	cm:i:13411	s1:i:88486	s2:i:1500	dv:f:0.0419	rl:i:648
aeb11942-41d9-4d74-8b7a-cf1c7da952a0	94309	31	94290	-	chromosome_3	2064744	1739602	1834572	68007	96086	60	tp:A:P	cm:i:10272	s1:i:67714	s2:i:6253	dv:f:0.0345	rl:i:2740
59ba75d1-1cae-45cb-a916-d47592f71e72	98680	36	98621	-	chromosome_3	2064744	1822138	1921311	75642	99960	60	tp:A:P	cm:i:11776	s1:i:75488	s2:i:6762	dv:f:0.0271	rl:i:4798
8235b9c4-5570-4a36-9e8c-9259c1943c1e	95669	27	95655	-	chromosome_3	2064744	1893315	1997263	62293	107756	60	tp:A:P	cm:i:9067	s1:i:61813	s2:i:0	dv:f:0.0452	rl:i:0
367ed1bf-d162-44dc-8029-2d8a781cc249	94879	33	94773	+	chromosome_3	2064744	1973238	2064716	60711	97027	60	tp:A:P	cm:i:8917	s1:i:60375	s2:i:0	dv:f:0.0451	rl:i:1893
95517eec-7517-46ac-9306-1eb4ea6f4739	135895	147	135893	+	chromosome_4	1629129	9	123211	99006	137772	60	tp:A:P	cm:i:15595	s1:i:98817	s2:i:3022	dv:f:0.0315	rl:i:2727
da15e879-056b-4cdb-95ce-ee479c7401cb	105944	28	105932	+	chromosome_4	1629129	104308	207041	74996	109145	60	tp:A:P	cm:i:11490	s1:i:74569	s2:i:0	dv:f:0.0362	rl:i:342
33a5020d-e0bb-4fcd-a0f6-e3b5ffdfb464	96061	66	96041	+	chromosome_4	1629129	186667	286256	56077	100504	60	tp:A:P	cm:i:7778	s1:i:55569	s2:i:82	dv:f:0.0558	rl:i:102
53456e82-3fd8-4a76-9b6f-3aa90081a9f5	72149	31	72134	+	chromosome_4	1629129	274323	347256	50324	73592	60	tp:A:P	cm:i:7570	s1:i:50117	s2:i:0	dv:f:0.0384	rl:i:0
35685755-daf9-4429-8b2c-ddec69b359a1	85591	30	85326	+	chromosome_4	1629129	334626	413824	67306	86101	60	tp:A:P	cm:i:10874	s1:i:67226	s2:i:217	dv:f:0.0254	rl:i:128
643e6026-d098-492b-901a-60ade154dc88	123851	67	121870	+	chromosome_4	1629129	394755	519506	55574	125858	60	tp:A:P	cm:i:6926	s1:i:54910	s2:i:2366	dv:f:0.0784	rl:i:1921
ed544f16-53ec-414c-acd5-12b71ec13e59	148895	14235	148870	+	chromosome_4	1629129	489626	625513	103587	136750	60	tp:A:P	cm:i:15972	s1:i:103381	s2:i:98	dv:f:0.0305	rl:i:222
29dffc6e-943e-4044-bb66-16f04f142325	94816	51	94789	+	chromosome_4	1629129	611926	707617	77001	96309	60	tp:A:P	cm:i:12210	s1:i:76854	s2:i:1467	dv:f:0.0248	rl:i:71
56892573-99dc-4bf9-bdae-f73d6ca3b593	127851	33	127849	+	chromosome_4	1629129	662720	786861	76834	131114	60	tp:A:P	cm:i:11289	s1:i:76263	s2:i:1044	dv:f:0.0493	rl:i:2548
bea53236-80ea-46bb-9116-9357b975aaba	88680	3459	88680	-	chromosome_4	1629129	768006	846090	46002	87299	60	tp:A:P	cm:i:6576	s1:i:45615	s2:i:3664	dv:f:0.0580	rl:i:2794
aeec81f1-c4b7-40fc-9297-cabd4f00f342	100212	53	100208	+	chromosome_4	1629129	831578	923569	67042	103054	60	tp:A:P	cm:i:10289	s1:i:66558	s2:i:2122	dv:f:0.0393	rl:i:1909
619fbf2a-f2e6-4e6d-bfec-44949283392e	148955	7333	146539	-	chromosome_4	1629129	855995	988982	99114	141219	60	tp:A:P	cm:i:15150	s1:i:98764	s2:i:329	dv:f:0.0354	rl:i:2581
981507a8-276b-4cb7-bfa8-c06b8a5435be	97978	41	97838	-	chromosome_4	1629129	976948	1060271	53938	99962	60	tp:A:P	cm:i:7680	s1:i:53653	s2:i:0	dv:f:0.0566	rl:i:1874
fc510184-c99b-4d6b-ace2-30bcec0ce5a6	116641	29	116631	-	chromosome_4	1629129	1029734	1147802	84628	118948	60	tp:A:P	cm:i:12657	s1:i:84335	s2:i:5355	dv:f:0.0357	rl:i:675
1869b412-dde1-45c8-a894-362e8110490d	99533	31	99493	+	chromosome_4	1629129	1137495	1240402	42800	103835	60	tp:A:P	cm:i:5182	s1:i:42035	s2:i:149	dv:f:0.0849	rl:i:15
537b0fe7-ed78-43a2-b744-03f8855d86b3	152178	3129	152163	-	chromosome_4	1629129	1193025	1340683	118887	152680	60	tp:A:P	cm:i:19027	s1:i:118311	s2:i:401	dv:f:0.0251	rl:i:435
0b3359c2-faaf-4369-8806-7cad5e2a6f50	116722	77	116707	-	chromosome_4	1629129	1312385	1423869	70804	119603	60	tp:A:P	cm:i:10010	s1:i:70327	s2:i:600	dv:f:0.0522	rl:i:488
f8e23be4-3763-40c4-89b6-d06a1d61cc16	138091	147	128201	+	chromosome_4	1629129	1369887	1503815	30753	134827	60	tp:A:P	cm:i:3343	s1:i:29411	s2:i:4385	dv:f:0.1310	rl:i:492
71636f94-0230-4499-a4d7-1a730e4c6fcf	106715	28	106693	+	chromosome_4	1629129	1478673	1586625	75055	108823	60	tp:A:P	cm:i:11267	s1:i:74786	s2:i:31609	dv:f:0.0382	rl:i:2344
a9686172-284b-4c0e-8a2a-b005a28ccc5d	97954	24	97938	-	chromosome_4	1629129	1530173	1629129	72964	99679	60	tp:A:P	cm:i:11250	s1:i:72757	s2:i:7808	dv:f:0.0318	rl:i:2848
e89ea94e-c4b4-4a3a-a058-6689d6737547	78782	27	78775	+	chromosome_4	1629129	1549315	1629129	56476	80357	60	tp:A:P	cm:i:8469	s1:i:56288	s2:i:4379	dv:f:0.0361	rl:i:1724
0c186936-1cf3-42fe-ab86-77dd11bd161b	70567	23	70564	-	chromosome_4	1629129	1558105	1629129	57948	71538	60	tp:A:P	cm:i:9207	s1:i:57827	s2:i:4122	dv:f:0.0234	rl:i:1792
8df34ab1-13b9-449d-b518-940ecfe379fa	69036	22	69017	-	chromosome_4	1629129	1559452	1629129	53077	70165	60	tp:A:P	cm:i:8177	s1:i:52941	s2:i:4057	dv:f:0.0299	rl:i:1617
990591e6-2c48-4bfd-bea0-192281d95e3c	68559	38	68549	+	chromosome_4	1629129	1560002	1629129	56134	69490	60	tp:A:P	cm:i:8996	s1:i:56032	s2:i:4544	dv:f:0.0224	rl:i:1743
ef151d95-adca-471a-95f0-65a26329b42b	62365	101	62356	+	chromosome_4	1629129	1566229	1629129	50460	63301	60	tp:A:P	cm:i:7973	s1:i:50341	s2:i:4361	dv:f:0.0245	rl:i:1760
fd0f06ae-e192-4109-8db6-3846280d363f	54155	45	54148	+	chromosome_4	1629129	1574396	1629129	42961	55085	60	tp:A:P	cm:i:6675	s1:i:42861	s2:i:4399	dv:f:0.0269	rl:i:1680
5936df34-f8c0-4847-92e9-b4c146b09717	52171	16	52163	-	chromosome_4	1629129	1576232	1629129	36640	53338	60	tp:A:P	cm:i:5457	s1:i:36472	s2:i:3012	dv:f:0.0379	rl:i:1410
a4a945f8-a47e-4dc8-b825-9208aab13fe1	104141	242	104139	+	chromosome_5	1555020	260	88326	55346	105732	60	tp:A:P	cm:i:7916	s1:i:55066	s2:i:3400	dv:f:0.0596	rl:i:742
9758616b-3012-4f4a-a8ef-045800c0d059	125100	40	125071	+	chromosome_5	1555020	68538	190745	94151	126919	60	tp:A:P	cm:i:14325	s1:i:93943	s2:i:1325	dv:f:0.0323	rl:i:397
52bb6ed1-92bb-4acc-bdd8-ce70faf7c9c6	111426	33	111423	-	chromosome_5	1555020	179780	289431	62774	115351	60	tp:A:P	cm:i:8825	s1:i:62162	s2:i:3848	dv:f:0.0565	rl:i:1399
ca801a41-86f2-4c64-a76f-887cd963981f	138137	33	138120	-	chromosome_5	1555020	250183	389751	101422	140735	60	tp:A:P	cm:i:15475	s1:i:101054	s2:i:555	dv:f:0.0342	rl:i:426
d190af27-1911-4695-b052-4dbff5bc385d	87035	120	87020	+	chromosome_5	1555020	373297	457747	67642	88420	60	tp:A:P	cm:i:10728	s1:i:67456	s2:i:399	dv:f:0.0278	rl:i:202
a721b4d5-b602-49a7-8dbe-5c81a3211a69	127134	82	127103	+	chromosome_5	1555020	432084	560656	93801	129556	60	tp:A:P	cm:i:13921	s1:i:93524	s2:i:3596	dv:f:0.0342	rl:i:3220
aa483d16-c503-45a8-9975-c679fcd4f5db	144220	547	144205	+	chromosome_5	1555020	542634	675811	64600	147426	60	tp:A:P	cm:i:8376	s1:i:63943	s2:i:113	dv:f:0.0774	rl:i:199
bbb37e33-c7d9-46ae-a56d-66d0e17a953b	77800	31	77775	+	chromosome_5	1555020	662928	737306	62470	79035	60	tp:A:P	cm:i:10236	s1:i:62342	s2:i:1476	dv:f:0.0237	rl:i:30
76b6444b-28e8-412b-954e-3a5eb56dd905	136723	11951	136707	-	chromosome_5	1555020	719343	838452	90785	130926	60	tp:A:P	cm:i:14131	s1:i:90427	s2:i:434	dv:f:0.0331	rl:i:1504
1a1301a9-0f49-46c8-92d8-bb31810a6738	150153	33	150053	+	chromosome_5	1555020	817769	957756	90152	153145	60	tp:A:P	cm:i:12907	s1:i:89735	s2:i:3539	dv:f:0.0511	rl:i:1422
95718c6b-524d-4c89-99b0-3e56031009f7	145211	82	145198	+	chromosome_5	1555020	912808	1052511	74872	148933	60	tp:A:P	cm:i:10203	s1:i:74301	s2:i:0	dv:f:0.0651	rl:i:379
7681c11f-5158-4800-80c5-74d0a99a82dc	121034	37	121000	-	chromosome_5	1555020	1024898	1144380	86032	123114	60	tp:A:P	cm:i:12917	s1:i:85823	s2:i:4136	dv:f:0.0375	rl:i:120
25a8aefe-2315-4961-9817-8490c9bba074	149928	35	149871	-	chromosome_5	1555020	1118688	1266805	116630	152005	60	tp:A:P	cm:i:18113	s1:i:116407	s2:i:0	dv:f:0.0286	rl:i:1637
8178fb40-ec30-4008-8bd4-4c5a2ba7c5e1	147497	31	140531	+	chromosome_5	1555020	1231495	1368656	96524	142927	60	tp:A:P	cm:i:14596	s1:i:96239	s2:i:4920	dv:f:0.0374	rl:i:4224
cd43e61f-810f-4244-89a5-fd2fd4a6cb13	118358	62	118299	+	chromosome_5	1555020	1337559	1450124	83141	120207	60	tp:A:P	cm:i:12803	s1:i:82927	s2:i:187	dv:f:0.0359	rl:i:1723
9164f318-ae3f-4169-8ad4-d74bab63e7d3	132425	30	132097	+	chromosome_5	1555020	1431617	1554871	96562	133839	60	tp:A:P	cm:i:15201	s1:i:96373	s2:i:3773	dv:f:0.0321	rl:i:2671
348476c1-56db-4f79-b353-13fb42e729a2	138508	9	138494	+	chromosome_6	1417157	8	139056	112595	140233	60	tp:A:P	cm:i:17754	s1:i:112390	s2:i:2724	dv:f:0.0241	rl:i:3176
578932d8-20bd-4769-899a-f41754ff9fc0	120463	1127	120451	-	chromosome_6	1417157	104972	220259	88743	121165	60	tp:A:P	cm:i:13662	s1:i:88531	s2:i:441	dv:f:0.0324	rl:i:540
7b2c4789-e072-4488-9804-ac575def17cc	99551	109	99537	-	chromosome_6	1417157	208873	297867	69339	101512	60	tp:A:P	cm:i:10891	s1:i:69224	s2:i:0	dv:f:0.0357	rl:i:199
7597d4b6-666a-4f6b-956f-1b9e6e7c0587	112484	64	112467	-	chromosome_6	1417157	274908	386142	81414	114509	60	tp:A:P	cm:i:12346	s1:i:81089	s2:i:700	dv:f:0.0357	rl:i:333
3b5402a1-984a-414a-b344-79b2631748db	153156	30	153135	-	chromosome_6	1417157	339574	490025	116537	155638	60	tp:A:P	cm:i:18220	s1:i:116253	s2:i:479	dv:f:0.0303	rl:i:468
0700862f-fb52-407e-9fdf-bdae34307b28	145794	65	145776	-	chromosome_6	1417157	433867	571504	105639	148203	60	tp:A:P	cm:i:16336	s1:i:105374	s2:i:0	dv:f:0.0336	rl:i:1166
edf6484e-b0d8-4807-b669-f67ec79390c5	96790	31	96776	+	chromosome_6	1417157	559511	657022	77671	98105	60	tp:A:P	cm:i:12128	s1:i:77558	s2:i:184	dv:f:0.0264	rl:i:728
3663d92e-9649-4823-8fd7-c7facf219dbd	160832	27	160804	-	chromosome_6	1417157	606399	768620	130810	163177	60	tp:A:P	cm:i:20454	s1:i:130608	s2:i:128	dv:f:0.0255	rl:i:100
f09f9700-6cd7-48e6-9a74-2c873982be94	142692	50	142660	-	chromosome_6	1417157	744025	891553	88271	148903	60	tp:A:P	cm:i:12223	s1:i:87567	s2:i:0	dv:f:0.0519	rl:i:15
7c1ecbd8-bfef-47ab-b2f1-c1b55bec0bbc	96150	27	96131	-	chromosome_6	1417157	863306	946873	65157	97157	60	tp:A:P	cm:i:10246	s1:i:64931	s2:i:87	dv:f:0.0374	rl:i:0
564245de-51b4-4857-b57d-1a24525b43f6	72729	34	72697	+	chromosome_6	1417157	934230	997283	51005	73430	60	tp:A:P	cm:i:8176	s1:i:50860	s2:i:472	dv:f:0.0337	rl:i:491
7afd95f7-648c-4c7c-8b3b-d41a370846e8	100792	28	97619	-	chromosome_6	1417157	985811	1077849	66707	99372	60	tp:A:P	cm:i:10252	s1:i:66499	s2:i:6171	dv:f:0.0364	rl:i:3852
9652696d-6d88-40b5-bba6-91bcf463db03	115097	88	115081	+	chromosome_6	1417157	1043899	1153150	45293	118424	60	tp:A:P	cm:i:5569	s1:i:44721	s2:i:3211	dv:f:0.0895	rl:i:1688
297a093a-4f9b-4d6c-bb9a-ece6abd611e0	111651	50	111614	+	chromosome_6	1417157	1127576	1238934	79082	113491	60	tp:A:P	cm:i:11671	s1:i:78846	s2:i:2393	dv:f:0.0388	rl:i:40
868a2c35-a2be-4c2d-aaed-c316d5dbc3f8	183058	32	176662	-	chromosome_6	1417157	1196185	1347685	118589	179042	60	tp:A:P	cm:i:18433	s1:i:118345	s2:i:0	dv:f:0.0377	rl:i:2497
7c3e18bc-b600-4964-8c43-d4a33e533f1e	121024	40	115210	+	chromosome_6	1417157	1307346	1416912	80261	117021	60	tp:A:P	cm:i:12129	s1:i:80079	s2:i:151	dv:f:0.0372	rl:i:3819
2fc65b21-d2ae-47e0-88a0-30892560e1a7	113832	46	107975	+	chromosome_6	1417157	1314816	1416912	76101	109548	60	tp:A:P	cm:i:11696	s1:i:75912	s2:i:177	dv:f:0.0351	rl:i:4127
075b3b11-2074-49c6-b015-9df23dec8817	101036	5619	100977	-	chromosome_6	1417157	1325966	1416912	46593	98281	60	tp:A:P	cm:i:6222	s1:i:46112	s2:i:101	dv:f:0.0694	rl:i:2483
86abd8c7-eb90-462b-b726-4c14eeb96d1d	100699	5745	100659	-	chromosome_6	1417157	1327618	1416912	66696	96457	60	tp:A:P	cm:i:10193	s1:i:66522	s2:i:145	dv:f:0.0361	rl:i:3785
4028a934-720f-451b-8ed1-ca656435c461	98301	5751	97988	-	chromosome_6	1417157	1331907	1416912	48280	93644	60	tp:A:P	cm:i:6729	s1:i:47908	s2:i:0	dv:f:0.0621	rl:i:2840
1e7f32f0-436b-4ac9-a578-cf5fbd9b2681	95270	5513	95266	-	chromosome_6	1417157	1333259	1416912	64703	90919	60	tp:A:P	cm:i:10131	s1:i:64565	s2:i:45	dv:f:0.0321	rl:i:3785
b7e25215-dbc4-44b6-9d54-e9a7ebed785a	145393	264	145338	+	chromosome_7	1124623	80	139357	112163	146934	60	tp:A:P	cm:i:17788	s1:i:111962	s2:i:4271	dv:f:0.0276	rl:i:2539
8ca9723d-69e4-4175-91e5-3d9c2a9d97fe	92849	39	92844	-	chromosome_7	1124623	123787	203582	62467	94544	60	tp:A:P	cm:i:9814	s1:i:62336	s2:i:40	dv:f:0.0382	rl:i:556
94dc5360-4fc8-4e22-8a0c-cb443d23fc2a	110605	33	110591	+	chromosome_7	1124623	184107	296634	62848	113726	60	tp:A:P	cm:i:8806	s1:i:62299	s2:i:810	dv:f:0.0568	rl:i:30
43f109d5-1029-4cda-9ddb-e8ebe31eb8fa	116663	27	116652	+	chromosome_7	1124623	260578	378163	95500	118273	60	tp:A:P	cm:i:15085	s1:i:95369	s2:i:4332	dv:f:0.0237	rl:i:3280
233ac3da-e15a-4f43-a822-f935e7d7c4b8	126375	32	126354	+	chromosome_7	1124623	309691	436754	105680	127810	60	tp:A:P	cm:i:17015	s1:i:105556	s2:i:5625	dv:f:0.0205	rl:i:4363
07578b7c-3145-47d3-a71c-59c15ab56c41	107517	72	107514	-	chromosome_7	1124623	397181	505489	85740	109025	60	tp:A:P	cm:i:13327	s1:i:85601	s2:i:5448	dv:f:0.0264	rl:i:2757
68a98265-82c0-4410-b82b-d071a76c6e27	103764	29	97984	+	chromosome_7	1124623	488224	581498	70386	99492	60	tp:A:P	cm:i:10718	s1:i:70193	s2:i:0	dv:f:0.0355	rl:i:998
badcd511-44d6-4dc6-920d-99accbf2a697	145071	40	145059	+	chromosome_7	1124623	523199	664628	109765	147301	60	tp:A:P	cm:i:16979	s1:i:109465	s2:i:117	dv:f:0.0308	rl:i:655
33911476-c268-4c7d-888e-ffc04237da42	90126	46	90104	+	chromosome_7	1124623	644989	737722	55722	93527	60	tp:A:P	cm:i:7866	s1:i:55206	s2:i:138	dv:f:0.0509	rl:i:90
d3eb76e2-6339-40d4-93ea-956b928ea41c	155978	30	155959	-	chromosome_7	1124623	719190	875405	117865	158819	60	tp:A:P	cm:i:17925	s1:i:117558	s2:i:152	dv:f:0.0323	rl:i:100
fd5e3e6b-143e-4e3f-b9fa-1efcfdcce8ec	181569	27	181550	+	chromosome_7	1124623	806303	990389	137506	185432	60	tp:A:P	cm:i:20935	s1:i:137034	s2:i:527	dv:f:0.0324	rl:i:94
b3d6063d-fa92-4cd4-9a9a-2817b1432555	73628	35	67357	+	chromosome_7	1124623	954774	1023376	52669	69064	60	tp:A:P	cm:i:8233	s1:i:52445	s2:i:1579	dv:f:0.0280	rl:i:261
ebb4e922-eb57-4dae-afb6-f74dd39cd675	119984	223	119981	-	chromosome_7	1124623	1010372	1124405	90760	121547	60	tp:A:P	cm:i:14415	s1:i:90556	s2:i:0	dv:f:0.0277	rl:i:4922
9121eb61-40d0-45ac-96b0-d77f641e29dd	118993	227	118952	-	chromosome_7	1124623	1011362	1124405	83649	120849	60	tp:A:P	cm:i:12809	s1:i:83380	s2:i:0	dv:f:0.0350	rl:i:4382
a2a35b03-29d7-4b1b-996c-34979c13529f	128979	318	128972	+	chromosome_8	1122386	332	130626	105107	131109	60	tp:A:P	cm:i:16617	s1:i:104927	s2:i:1922	dv:f:0.0249	rl:i:437
26f41a45-3401-48e2-9303-965dc81dbbad	87728	235	87709	-	chromosome_8	1122386	113289	193941	51146	89469	60	tp:A:P	cm:i:7480	s1:i:50874	s2:i:0	dv:f:0.0522	rl:i:0
c8002658-09e1-4684-b085-6525b21f412e	122764	100	122588	+	chromosome_8	1122386	170115	290487	34230	127685	60	tp:A:P	cm:i:4019	s1:i:33127	s2:i:0	dv:f:0.1162	rl:i:154
72548912-ba06-40a9-9e68-3559c3782dae	136912	26	136886	+	chromosome_8	1122386	240847	379065	107794	139392	60	tp:A:P	cm:i:16707	s1:i:107470	s2:i:316	dv:f:0.0284	rl:i:75
8b0a2642-cec4-4d2f-9b1e-d536891a7e42	109249	66	109193	+	chromosome_8	1122386	339735	444278	86752	110548	60	tp:A:P	cm:i:13981	s1:i:86585	s2:i:273	dv:f:0.0253	rl:i:78
1e160470-c45d-493d-bb30-3e39bfac97fb	131395	33	131376	-	chromosome_8	1122386	428873	556860	91365	135480	60	tp:A:P	cm:i:13637	s1:i:90981	s2:i:191	dv:f:0.0392	rl:i:415
eeb16f9b-a162-449f-b390-a1ab7b8ca8b8	115060	2088	115043	-	chromosome_8	1122386	535343	642772	78023	115072	60	tp:A:P	cm:i:11911	s1:i:77737	s2:i:71	dv:f:0.0384	rl:i:136
3a4bf035-7e87-4c4f-9499-f40ef13c090b	104646	28	104622	-	chromosome_8	1122386	622958	722662	77505	105878	60	tp:A:P	cm:i:12063	s1:i:77344	s2:i:13276	dv:f:0.0323	rl:i:594
eecf7e89-d9f4-4bb5-89f0-2f3d437d0280	117308	66	117146	+	chromosome_8	1122386	696580	803235	83893	118678	60	tp:A:P	cm:i:13152	s1:i:83635	s2:i:0	dv:f:0.0338	rl:i:983
fa055690-aa71-4547-91a8-baf8e2c7aca2	86326	32	86310	-	chromosome_8	1122386	792858	881133	42558	89117	60	tp:A:P	cm:i:5590	s1:i:42079	s2:i:1682	dv:f:0.0713	rl:i:215
55e39722-96c8-4f70-9e6b-23f5eed38e8d	135701	31	135688	+	chromosome_8	1122386	854295	990985	109614	137654	60	tp:A:P	cm:i:17217	s1:i:109399	s2:i:5951	dv:f:0.0245	rl:i:3841
976feb0f-233e-4341-a24f-3402f4872c14	96715	30	96714	+	chromosome_8	1122386	967859	1058191	70400	98021	60	tp:A:P	cm:i:10916	s1:i:70239	s2:i:707	dv:f:0.0317	rl:i:3327
fded4b71-c49c-49a5-8f2c-0ebc4c2cbb31	107160	48	106862	+	chromosome_8	1122386	1014286	1122319	77682	109254	60	tp:A:P	cm:i:11757	s1:i:77320	s2:i:4868	dv:f:0.0333	rl:i:5962
2987b64d-b93f-4231-844d-056e0fc82b63	139433	33	139427	-	chromosome_9	1108211	3920	141979	110740	141604	60	tp:A:P	cm:i:17504	s1:i:110526	s2:i:4196	dv:f:0.0262	rl:i:385
922e61bc-97e5-41ab-b64e-05ccde0c7e8f	115174	52	115139	-	chromosome_9	1108211	108740	222706	86876	116991	60	tp:A:P	cm:i:13409	s1:i:86635	s2:i:278	dv:f:0.0299	rl:i:3181
3b7909cb-41bc-40e9-9894-e1ed3071c952	89514	31	89481	-	chromosome_9	1108211	209774	296480	49965	93481	60	tp:A:P	cm:i:6714	s1:i:49263	s2:i:2779	dv:f:0.0602	rl:i:1654
1e737512-4cc0-481d-bbf3-6b4fdd5c38ed	70196	30	65715	+	chromosome_9	1108211	274167	339818	52796	66948	60	tp:A:P	cm:i:8328	s1:i:52655	s2:i:0	dv:f:0.0250	rl:i:1902
2edd6a4b-50e9-4fff-8311-bb4f22aff487	46927	28	46925	+	chromosome_9	1108211	325757	365262	29236	47425	60	tp:A:P	cm:i:4420	s1:i:29182	s2:i:4812	dv:f:0.0448	rl:i:1472
c47d752c-599d-466b-8aa2-1c3d13c2c1f1	94497	4522	90602	+	chromosome_9	1108211	336221	422878	39527	90058	60	tp:A:P	cm:i:5343	s1:i:39059	s2:i:96	dv:f:0.0738	rl:i:160
6d8c2de0-d35c-4178-ba89-c857cbf6bd7b	82572	258	82552	-	chromosome_9	1108211	342599	422878	59462	83590	60	tp:A:P	cm:i:9068	s1:i:59316	s2:i:1462	dv:f:0.0351	rl:i:104
b4921490-9f4f-47ae-9112-43d7cd7354fb	88276	69	83725	+	chromosome_9	1108211	411776	497508	11958	89634	60	tp:A:P	cm:i:1246	s1:i:10679	s2:i:427	dv:f:0.1682	rl:i:0
4d431ae2-2012-42f6-8e59-bf16ba8e1a64	127000	31	124030	+	chromosome_9	1108211	461631	574353	84447	127227	60	tp:A:P	cm:i:12926	s1:i:84279	s2:i:156	dv:f:0.0388	rl:i:415
18fef473-ee71-45dd-8ddd-c403224909d1	155709	28	155694	-	chromosome_9	1108211	536569	677684	109832	158506	60	tp:A:P	cm:i:17349	s1:i:109551	s2:i:0	dv:f:0.0342	rl:i:1025
7a083a43-f857-4115-bd8e-08c66a92bcbd	132591	3644	132563	-	chromosome_9	1108211	639216	766907	98883	130625	60	tp:A:P	cm:i:15592	s1:i:98501	s2:i:2575	dv:f:0.0274	rl:i:6706
bab46b8c-1416-4f3c-8c6a-57d5d0616055	105418	28	105396	-	chromosome_9	1108211	749729	852318	83810	106674	60	tp:A:P	cm:i:13387	s1:i:83625	s2:i:2218	dv:f:0.0258	rl:i:200
ba47b3d2-b36a-47fb-9b76-3d9d389725bb	96697	48	96691	+	chromosome_9	1108211	826993	925396	54522	99344	60	tp:A:P	cm:i:7822	s1:i:54048	s2:i:956	dv:f:0.0557	rl:i:300
5b385b86-1b81-44ad-a6bd-cb48d6c57372	108608	32	108486	+	chromosome_9	1108211	893790	1003267	77091	110435	60	tp:A:P	cm:i:11452	s1:i:76834	s2:i:0	dv:f:0.0382	rl:i:54
98894ad1-6825-4321-9679-f5860bd8718e	149726	124	139168	+	chromosome_9	1108211	963055	1102823	81744	144001	60	tp:A:P	cm:i:11346	s1:i:81090	s2:i:1108	dv:f:0.0554	rl:i:593
#path4
bca6876f-bd5c-451b-bb5b-9eb415fd2aba	126662	294	126642	+	chromosome_1	2608419	112	122633	91602	128621	60	tp:A:P	cm:i:13981	s1:i:91298	s2:i:1529	dv:f:0.0347	rl:i:475
3cc37bc0-62f3-480b-b551-574d082cf193	121763	6883	116987	-	chromosome_1	2608419	78351	184720	70755	113840	60	tp:A:P	cm:i:10392	s1:i:70462	s2:i:40	dv:f:0.0456	rl:i:690
399316bd-838c-4ed1-a9c8-6ee23d7b9a7b	109489	958	109438	+	chromosome_1	2608419	174085	283864	71854	111189	60	tp:A:P	cm:i:10321	s1:i:71432	s2:i:1323	dv:f:0.0453	rl:i:126
a936fcee-2be4-4fce-b72b-cf2016da6bc1	127668	31	127649	-	chromosome_1	2608419	253399	374989	95593	129617	60	tp:A:P	cm:i:14810	s1:i:95379	s2:i:3772	dv:f:0.0309	rl:i:2057
f8a72661-3f2e-4212-9fc8-265a1ced59d4	120870	78	118185	-	chromosome_1	2608419	337777	457688	81158	120932	60	tp:A:P	cm:i:11911	s1:i:80777	s2:i:5011	dv:f:0.0405	rl:i:2181
cd23e13f-a8bc-41ea-96d5-2415dda15139	103936	34	103921	+	chromosome_1	2608419	433268	534058	76937	106664	60	tp:A:P	cm:i:11922	s1:i:76810	s2:i:5515	dv:f:0.0315	rl:i:2412
862a0e9e-8ad5-4fc6-bcae-32f7171a5ff1	126759	29	126744	+	chromosome_1	2608419	515166	626523	71057	132195	60	tp:A:P	cm:i:10260	s1:i:70845	s2:i:0	dv:f:0.0550	rl:i:1611
8839c3a7-ea29-41d7-a268-3914139bc4bd	144982	73	141133	-	chromosome_1	2608419	605207	745112	69882	147818	60	tp:A:P	cm:i:9131	s1:i:69140	s2:i:104	dv:f:0.0706	rl:i:753
15ccd973-e7d5-437c-8ddc-027909f4a000	121313	31	121287	-	chromosome_1	2608419	725009	840316	93266	123243	60	tp:A:P	cm:i:14906	s1:i:93039	s2:i:118	dv:f:0.0273	rl:i:1269
a8827ce9-58e7-499a-8c7e-78cf8e778bfe	127291	80	127275	-	chromosome_1	2608419	818944	941601	83826	129922	60	tp:A:P	cm:i:12460	s1:i:83446	s2:i:279	dv:f:0.0427	rl:i:389
e70db05e-d78d-4377-a320-1a5ea70bae54	135850	67	134395	-	chromosome_1	2608419	876069	1005169	99793	136531	60	tp:A:P	cm:i:15500	s1:i:99531	s2:i:183	dv:f:0.0314	rl:i:2075
4e519af2-c4fe-43b0-bfde-d506dbae5d83	95555	29	95529	+	chromosome_1	2608419	993097	1089290	78358	96796	60	tp:A:P	cm:i:12476	s1:i:78237	s2:i:5164	dv:f:0.0228	rl:i:1649
fae10eee-98e3-4c20-807d-e29037fbbe54	74335	29	74323	-	chromosome_1	2608419	1072283	1142298	58038	75233	60	tp:A:P	cm:i:9270	s1:i:57949	s2:i:615	dv:f:0.0269	rl:i:15
548b1a85-b5a2-49ac-81df-e6d1ec81730b	106278	33	106278	-	chromosome_1	2608419	1129101	1233022	81497	107572	60	tp:A:P	cm:i:12908	s1:i:81194	s2:i:4625	dv:f:0.0273	rl:i:2971
ad06104c-867b-4693-8625-e56b77401000	114723	50	111905	-	chromosome_1	2608419	1212473	1325862	68404	114803	60	tp:A:P	cm:i:9381	s1:i:67954	s2:i:3302	dv:f:0.0535	rl:i:881
dfa8f71c-570e-4483-9ceb-3b440937d293	112886	45	112867	+	chromosome_1	2608419	1303372	1414197	76898	115926	60	tp:A:P	cm:i:11391	s1:i:76478	s2:i:562	dv:f:0.0409	rl:i:280
42babdac-fe80-4f74-ad40-6f9b2efbf0ae	141873	31	141853	-	chromosome_1	2608419	1395313	1528179	105033	144066	60	tp:A:P	cm:i:16423	s1:i:104810	s2:i:58	dv:f:0.0316	rl:i:317
2fa79092-6c19-4fe9-8f45-b863f4428005	103449	6776	103431	+	chromosome_1	2608419	1511268	1598118	67259	98221	60	tp:A:P	cm:i:10568	s1:i:67069	s2:i:163	dv:f:0.0360	rl:i:168
76433031-5d6c-409e-b719-6737e3906d59	86305	48	86305	-	chromosome_1	2608419	1585795	1668213	62844	87788	60	tp:A:P	cm:i:9719	s1:i:62656	s2:i:188	dv:f:0.0339	rl:i:15
21f06761-caa9-4bf2-9a0b-6e5923ab0fb9	130673	31	129833	+	chromosome_1	2608419	1618152	1751010	85742	133980	60	tp:A:P	cm:i:12055	s1:i:85317	s2:i:50	dv:f:0.0466	rl:i:236
4591df16-115e-4f63-83fa-709b11f1caea	91271	851	91261	-	chromosome_1	2608419	1709863	1801351	62965	92304	60	tp:A:P	cm:i:9141	s1:i:62717	s2:i:311	dv:f:0.0409	rl:i:228
c5621a86-52e7-4467-a185-642534c1abc8	71291	30	71275	-	chromosome_1	2608419	1784469	1849965	49706	72721	60	tp:A:P	cm:i:7582	s1:i:49516	s2:i:0	dv:f:0.0370	rl:i:1705
1d16f836-644e-4283-a382-d85ef7f9a7c8	116396	28	116381	-	chromosome_1	2608419	1829391	1929815	73103	117983	60	tp:A:P	cm:i:11058	s1:i:72855	s2:i:1143	dv:f:0.0449	rl:i:950
027a75f7-eec2-449c-94fe-409024b6fe2c	134365	59	134347	+	chromosome_1	2608419	1912712	2040877	94227	136545	60	tp:A:P	cm:i:13980	s1:i:93657	s2:i:0	dv:f:0.0391	rl:i:398
460d56d1-56de-47b8-b248-bb2be646d419	123393	51	123362	+	chromosome_1	2608419	2009947	2127455	102239	124758	60	tp:A:P	cm:i:16967	s1:i:102095	s2:i:5381	dv:f:0.0204	rl:i:618
88f8f5b2-2204-4d3b-a433-538b39b9fcad	113473	47	113469	+	chromosome_1	2608419	2107547	2221951	95397	114971	60	tp:A:P	cm:i:15450	s1:i:95256	s2:i:636	dv:f:0.0212	rl:i:60
5bd6ea1b-c795-4cbc-bc67-386af9b51033	122625	33	122616	+	chromosome_1	2608419	2163116	2281456	92851	124367	60	tp:A:P	cm:i:14810	s1:i:92628	s2:i:42	dv:f:0.0289	rl:i:334
1c53f62d-998a-49f0-9f8d-ddaf2fb3fdbe	82139	30	82115	+	chromosome_1	2608419	2268028	2352007	39901	84774	60	tp:A:P	cm:i:5127	s1:i:39472	s2:i:1904	dv:f:0.0730	rl:i:170
30bcac20-01bc-4b9f-9a3b-5b6eb4f31e98	116788	57	116768	+	chromosome_1	2608419	2321804	2434213	88076	118494	60	tp:A:P	cm:i:13801	s1:i:87877	s2:i:2371	dv:f:0.0304	rl:i:167
e370b211-37f1-4eb4-99ca-b19d46563057	143341	30	143302	+	chromosome_1	2608419	2412066	2550902	106896	146102	60	tp:A:P	cm:i:16478	s1:i:106635	s2:i:0	dv:f:0.0321	rl:i:440
50df4b38-2382-4b3c-a8bd-a264cca7d54b	114228	39	113850	+	chromosome_1	2608419	2494158	2608159	87936	115205	60	tp:A:P	cm:i:13700	s1:i:87724	s2:i:2808	dv:f:0.0288	rl:i:2191
af2e4d90-4e98-4dae-97a6-bff07bcd2163	102456	53	102176	+	chromosome_1	2608419	2504625	2608159	54678	104985	60	tp:A:P	cm:i:7488	s1:i:54118	s2:i:2137	dv:f:0.0622	rl:i:1328
a9862524-df05-40d1-94d2-6c683950916d	95198	320	95194	-	chromosome_1	2608419	2513151	2608159	72189	96223	60	tp:A:P	cm:i:11070	s1:i:72047	s2:i:0	dv:f:0.0307	rl:i:1605
d6b61e61-93c6-4361-93b0-8567787f2f5f	91392	8	91122	+	chromosome_1	2608419	2517229	2608159	73138	92076	60	tp:A:P	cm:i:11752	s1:i:73019	s2:i:0	dv:f:0.0241	rl:i:2155
2902b24b-e49b-4ff8-bb55-dd9d8736f426	68454	40	68133	+	chromosome_1	2608419	2540032	2608159	50269	69179	60	tp:A:P	cm:i:7625	s1:i:50141	s2:i:0	dv:f:0.0332	rl:i:2003
022abf22-f814-420b-a93f-6a15e3cff2e4	118595	12	118475	+	chromosome_10	1107389	12	119910	79533	121129	60	tp:A:P	cm:i:11896	s1:i:79093	s2:i:5873	dv:f:0.0404	rl:i:3253
c793de62-0f30-4289-95c8-facc7f3d5bf4	78248	54	78205	-	chromosome_10	1107389	105605	186039	36203	81177	60	tp:A:P	cm:i:4733	s1:i:35636	s2:i:268	dv:f:0.0751	rl:i:396
e968beee-e9c3-4f19-a24d-4334b1b22baa	75236	48	75203	-	chromosome_10	1107389	175064	251082	56468	76548	60	tp:A:P	cm:i:8597	s1:i:56305	s2:i:1259	dv:f:0.0328	rl:i:47
1ba28683-1452-4a55-b7fc-98c89e14af52	117501	42	117494	+	chromosome_10	1107389	203729	322152	99300	119096	60	tp:A:P	cm:i:16022	s1:i:99147	s2:i:1370	dv:f:0.0208	rl:i:395
b4c4fef1-55e9-4e08-b417-601af175acec	110247	190	110215	+	chromosome_10	1107389	300275	412321	74942	113039	60	tp:A:P	cm:i:10859	s1:i:74533	s2:i:60	dv:f:0.0426	rl:i:0
6d327696-cb69-4f0f-8677-a41d388bbab1	107165	5713	107153	-	chromosome_10	1107389	387799	478176	73585	102874	60	tp:A:P	cm:i:11660	s1:i:73447	s2:i:0	dv:f:0.0321	rl:i:767
91bbcf8c-e7d0-4aff-b51d-a0d49973499e	116242	28	116235	-	chromosome_10	1107389	462282	574899	85046	118239	60	tp:A:P	cm:i:13270	s1:i:84802	s2:i:117	dv:f:0.0332	rl:i:205
54272dc5-af8c-498f-851a-7ca6d51da2a9	99639	36	99639	+	chromosome_10	1107389	563369	663521	71525	101482	60	tp:A:P	cm:i:10742	s1:i:71204	s2:i:184	dv:f:0.0368	rl:i:0
7c63996a-1df2-41e2-837a-c3893b836316	180801	33	180786	+	chromosome_10	1107389	570218	753703	148234	184939	60	tp:A:P	cm:i:23550	s1:i:147771	s2:i:708	dv:f:0.0239	rl:i:35
8064e3ba-a1a3-49c2-ad45-797f86f06b5e	129535	32	129520	+	chromosome_10	1107389	731430	853670	91355	131932	60	tp:A:P	cm:i:13884	s1:i:91076	s2:i:70	dv:f:0.0369	rl:i:245
96578acd-318d-4291-b45f-e1e55aa8d14d	105306	32	104362	+	chromosome_10	1107389	835693	936717	72363	106809	60	tp:A:P	cm:i:10887	s1:i:72134	s2:i:87	dv:f:0.0387	rl:i:272
788c43a2-736d-4ba8-95e1-db736289140b	95170	35	95149	-	chromosome_10	1107389	923750	1013640	73842	96347	60	tp:A:P	cm:i:11955	s1:i:73701	s2:i:3702	dv:f:0.0259	rl:i:534
fef8808d-e452-48b2-8b74-3668eb6a163a	145402	253	145298	-	chromosome_10	1107389	973766	1107311	91500	147663	60	tp:A:P	cm:i:13447	s1:i:91170	s2:i:0	dv:f:0.0449	rl:i:6745
e508d157-aa96-4e81-aa65-e7f93c797e0a	125775	31	125439	+	chromosome_10	1107389	987237	1107311	92866	127449	60	tp:A:P	cm:i:14418	s1:i:92639	s2:i:0	dv:f:0.0298	rl:i:7636
65930786-c0e1-41c1-bf1c-c654de9b0805	124033	31	123777	+	chromosome_10	1107389	988349	1107311	73433	126490	60	tp:A:P	cm:i:10694	s1:i:73071	s2:i:0	dv:f:0.0492	rl:i:6662
9c1e97bb-9b7f-472e-b009-1dcbe0d4cb8b	121954	224	121947	-	chromosome_10	1107389	991311	1107311	90354	123441	60	tp:A:P	cm:i:14117	s1:i:90142	s2:i:0	dv:f:0.0296	rl:i:7019
c37031f0-969c-43cd-8cd8-20dd22d52fea	110001	394	109985	-	chromosome_10	1107389	1003285	1107311	76885	111480	60	tp:A:P	cm:i:11823	s1:i:76639	s2:i:0	dv:f:0.0340	rl:i:7702
a40fba21-bdb8-4f87-a0c7-0b9269dda524	127179	398	127100	+	chromosome_11	1087446	285	120198	83474	129184	60	tp:A:P	cm:i:12320	s1:i:83084	s2:i:1270	dv:f:0.0427	rl:i:3030
d1d37aa8-451d-418e-8d3a-bed274b5a615	110977	10741	110967	-	chromosome_11	1087446	101173	197198	78144	101966	60	tp:A:P	cm:i:12511	s1:i:77931	s2:i:63	dv:f:0.0268	rl:i:335
1d1d170f-59d0-45e5-a454-79df142757b7	120335	30	110165	+	chromosome_11	1087446	165843	276814	86721	111761	60	tp:A:P	cm:i:13426	s1:i:86528	s2:i:1839	dv:f:0.0285	rl:i:235
0e8d6071-3071-49a6-8270-7623a686bcc1	84959	7581	84953	-	chromosome_11	1087446	258426	336470	59733	79199	60	tp:A:P	cm:i:9318	s1:i:59618	s2:i:1550	dv:f:0.0278	rl:i:3180
6728dac8-d4e9-4d9b-b3b4-b8f3d47d74cb	89597	28	89496	+	chromosome_11	1087446	322193	410866	71164	90641	60	tp:A:P	cm:i:11181	s1:i:70972	s2:i:0	dv:f:0.0267	rl:i:32
81abe436-818a-4c67-871f-cc4e6291a159	105943	31	105892	-	chromosome_11	1087446	399420	507368	78661	114050	60	tp:A:P	cm:i:12379	s1:i:78445	s2:i:110	dv:f:0.0313	rl:i:455
91815928-9b2e-4554-be16-ab4ffe7460d5	78787	37	78734	+	chromosome_11	1087446	495108	574488	58732	80024	60	tp:A:P	cm:i:8789	s1:i:58592	s2:i:52	dv:f:0.0343	rl:i:0
69e72610-99c4-4900-96b5-14f2aa7abb9e	153535	43	153526	+	chromosome_11	1087446	512135	666477	125665	155349	60	tp:A:P	cm:i:19994	s1:i:125468	s2:i:994	dv:f:0.0240	rl:i:60
9a585451-e916-4850-814e-1c68aa2e28e3	143590	36	143574	+	chromosome_11	1087446	620706	749611	84546	146346	60	tp:A:P	cm:i:12057	s1:i:84182	s2:i:869	dv:f:0.0531	rl:i:1744
b0c83c11-6662-408f-9864-f85b257d8a62	119324	41	119303	+	chromosome_11	1087446	735416	854938	91060	122934	60	tp:A:P	cm:i:14023	s1:i:90895	s2:i:356	dv:f:0.0309	rl:i:115
49391b40-f6be-4cac-8780-b82e5eeefeb7	110183	53	110075	+	chromosome_11	1087446	836507	932916	76552	111334	60	tp:A:P	cm:i:11961	s1:i:76432	s2:i:75	dv:f:0.0359	rl:i:874
2a85f780-ac75-48ec-a666-aebc44421e7a	121972	36	121957	+	chromosome_11	1087446	910179	1033214	82036	124058	60	tp:A:P	cm:i:11883	s1:i:81787	s2:i:4539	dv:f:0.0410	rl:i:7384
76c025d0-46b7-4575-bad2-be4d9d00d572	97749	226	97730	-	chromosome_11	1087446	989304	1087276	77537	98667	60	tp:A:P	cm:i:12036	s1:i:77441	s2:i:5323	dv:f:0.0249	rl:i:6626
a45cf2cf-7fbf-4126-a9c3-274cdd1a4cf8	85527	150	85480	-	chromosome_11	1087446	1001300	1087276	63168	86643	60	tp:A:P	cm:i:9604	s1:i:63027	s2:i:5005	dv:f:0.0317	rl:i:4701
92eed643-91f4-49ea-b0c5-554d6018279a	73211	214	73175	-	chromosome_11	1087446	1013906	1087276	58070	73923	60	tp:A:P	cm:i:9101	s1:i:57975	s2:i:4783	dv:f:0.0256	rl:i:2642
ab1cf248-bfeb-45cc-807c-1989c08871ce	70043	214	70020	-	chromosome_11	1087446	1017020	1087276	54962	70756	60	tp:A:P	cm:i:8612	s1:i:54871	s2:i:4962	dv:f:0.0268	rl:i:2089
f4a2e587-ed02-4f12-8003-78077228e5bd	89798	8845	89748	-	chromosome_12	1052234	3134	85554	55122	83695	60	tp:A:P	cm:i:8070	s1:i:54921	s2:i:1207	dv:f:0.0407	rl:i:3806
43987e96-fa58-4b9f-b8bd-f561cda6b35a	142177	360	142136	+	chromosome_12	1052234	26852	165202	112791	143560	60	tp:A:P	cm:i:18054	s1:i:112593	s2:i:0	dv:f:0.0250	rl:i:1680
48883460-da61-4fe3-96b8-4f5baea81dce	79899	29	79869	+	chromosome_12	1052234	146474	226499	62915	80797	60	tp:A:P	cm:i:9885	s1:i:62786	s2:i:4676	dv:f:0.0273	rl:i:33
2f7fd80b-25e3-4e90-9d52-d704d01280b2	81851	71	81654	+	chromosome_12	1052234	211600	280965	13671	86093	60	tp:A:P	cm:i:1523	s1:i:12780	s2:i:0	dv:f:0.1537	rl:i:116
c7b6d29b-7797-4f13-86f5-32786a4ae17c	119736	29	119706	+	chromosome_12	1052234	238372	344541	64336	122581	60	tp:A:P	cm:i:9439	s1:i:63888	s2:i:249	dv:f:0.0576	rl:i:473
9e847166-58e2-4314-ae2c-0c9f65b77622	110343	27	110324	+	chromosome_12	1052234	329644	429124	68660	112309	60	tp:A:P	cm:i:10183	s1:i:68410	s2:i:350	dv:f:0.0460	rl:i:1047
c52e9222-3e90-469b-9815-458a05600a7d	107299	35	107284	-	chromosome_12	1052234	388689	499549	86197	111485	60	tp:A:P	cm:i:13651	s1:i:85967	s2:i:0	dv:f:0.0255	rl:i:105
8014c414-b44a-4dcc-bba1-ff5f9aef113e	113135	48	113096	-	chromosome_12	1052234	488772	607192	81678	121102	60	tp:A:P	cm:i:12202	s1:i:81449	s2:i:0	dv:f:0.0367	rl:i:136
91be1d6e-e216-408a-be6d-ea2971e43be5	116959	35	116399	+	chromosome_12	1052234	589757	700189	84436	117784	60	tp:A:P	cm:i:12968	s1:i:84247	s2:i:68	dv:f:0.0340	rl:i:1087
9cb4e274-4176-40f9-89c5-463c55a45abc	111136	75	110906	+	chromosome_12	1052234	678665	794844	56225	116999	60	tp:A:P	cm:i:7570	s1:i:55116	s2:i:1826	dv:f:0.0668	rl:i:798
3c7c72da-dccc-4f93-bb59-3bc4025eb5d5	152248	31	152248	+	chromosome_12	1052234	733936	887186	122615	154185	60	tp:A:P	cm:i:19254	s1:i:122450	s2:i:4181	dv:f:0.0255	rl:i:2745
82b63fd4-3d3e-41f0-8583-ea170f0a2ca2	78678	39	78655	-	chromosome_12	1052234	868522	953087	57015	89925	60	tp:A:P	cm:i:8919	s1:i:56918	s2:i:3571	dv:f:0.0328	rl:i:2087
cd1754df-5ebe-4568-a937-ba766f28cd8b	143300	47	143121	+	chromosome_12	1052234	907941	1052105	88372	147063	60	tp:A:P	cm:i:12419	s1:i:87720	s2:i:3926	dv:f:0.0506	rl:i:2241
877e4600-71d3-4b15-98b4-0bf8196ba90b	127322	109	127300	-	chromosome_12	1052234	925698	1052105	101891	129117	60	tp:A:P	cm:i:16227	s1:i:101567	s2:i:4973	dv:f:0.0247	rl:i:2784
f427cda5-19f0-4e64-86f5-da7ae77ed61b	143475	5889	142824	+	chromosome_13	959323	2040	132859	94600	139825	60	tp:A:P	cm:i:14038	s1:i:94136	s2:i:738	dv:f:0.0395	rl:i:1307
9681b79e-3ca0-4f81-a15d-94fdb2506fe8	98887	31	98872	+	chromosome_13	959323	104080	203540	83753	100064	60	tp:A:P	cm:i:13540	s1:i:83649	s2:i:1539	dv:f:0.0202	rl:i:705
8224ab02-dd1c-441b-abde-729e430d1044	106463	29	106438	-	chromosome_13	959323	163088	286715	83341	124773	60	tp:A:P	cm:i:12934	s1:i:83117	s2:i:0	dv:f:0.0286	rl:i:81
184e7174-bb26-4e1b-aaf4-2edeea6db68f	114692	82	114684	+	chromosome_13	959323	265251	380968	90299	116461	60	tp:A:P	cm:i:14093	s1:i:90103	s2:i:5102	dv:f:0.0277	rl:i:639
f8158297-07e4-4f07-8455-ba29afef33b1	139061	32	139038	-	chromosome_13	959323	328879	462731	108210	141230	60	tp:A:P	cm:i:17164	s1:i:107983	s2:i:4022	dv:f:0.0276	rl:i:1999
0e555bfa-a28c-4af6-9a9e-1b35b2aa1eb0	111468	81	111453	-	chromosome_13	959323	440454	553645	77649	114159	60	tp:A:P	cm:i:11514	s1:i:77248	s2:i:1142	dv:f:0.0390	rl:i:740
87a6dcae-82d7-4a8f-99a5-f313a570b1fb	96623	29	91006	+	chromosome_13	959323	541075	632763	76253	92184	60	tp:A:P	cm:i:12292	s1:i:76140	s2:i:4223	dv:f:0.0205	rl:i:2386
76990fda-9613-4378-989b-52811a84e04a	99004	237	98979	-	chromosome_13	959323	622325	712840	38718	101432	60	tp:A:P	cm:i:5137	s1:i:38144	s2:i:0	dv:f:0.0855	rl:i:53
b744fbc7-4a8e-4483-9c32-04325980f0be	125247	140	123286	-	chromosome_13	959323	684542	801548	48374	128558	60	tp:A:P	cm:i:6159	s1:i:47436	s2:i:0	dv:f:0.0878	rl:i:146
1a6370f1-a680-409b-bd52-71d7cc01128a	119178	27	119164	+	chromosome_13	959323	779433	898897	80250	122459	60	tp:A:P	cm:i:11860	s1:i:79845	s2:i:0	dv:f:0.0420	rl:i:247
873f1687-16b9-4a87-b9e9-b248f980031a	117684	44	117512	-	chromosome_13	959323	848291	959195	35413	122650	60	tp:A:P	cm:i:4398	s1:i:34395	s2:i:0	dv:f:0.1069	rl:i:360
95f48c1d-5f9d-42d1-91c2-abd5ea447d27	108475	59	104881	-	chromosome_13	959323	856873	959195	79347	106518	60	tp:A:P	cm:i:12429	s1:i:79145	s2:i:705	dv:f:0.0303	rl:i:878
8d1c2c81-269a-4b60-99b1-e056f2ef9558	99379	85	99371	-	chromosome_13	959323	862725	959195	77328	100619	60	tp:A:P	cm:i:12390	s1:i:77199	s2:i:673	dv:f:0.0270	rl:i:1014
ef7b08a9-223a-4a75-a66c-d326b77d7140	95388	100	95387	-	chromosome_13	959323	866437	959195	69151	96818	60	tp:A:P	cm:i:10812	s1:i:68988	s2:i:716	dv:f:0.0329	rl:i:991
20b7f8b6-0cd9-4506-8854-4034dbeef96c	90918	135	90901	-	chromosome_13	959323	870841	959195	61814	92564	60	tp:A:P	cm:i:9252	s1:i:61583	s2:i:593	dv:f:0.0408	rl:i:737
513ebe54-4dad-4f25-a561-d515b66665f2	89285	154	89174	-	chromosome_13	959323	871730	959195	32217	91730	60	tp:A:P	cm:i:4149	s1:i:31667	s2:i:130	dv:f:0.0923	rl:i:388
c60df04e-22fb-44f2-818f-7624d8ee6b44	79317	33	79270	-	chromosome_13	959323	882462	959195	54325	80778	60	tp:A:P	cm:i:8140	s1:i:54163	s2:i:550	dv:f:0.0395	rl:i:782
28e2f38d-268c-415e-8650-c3f195fbbaec	78617	138	78604	-	chromosome_13	959323	883281	959195	54971	79913	60	tp:A:P	cm:i:8401	s1:i:54807	s2:i:593	dv:f:0.0369	rl:i:763
99964a83-dcaa-4d2d-8500-74a63ae021d0	75721	59	75673	-	chromosome_13	959323	886343	959195	58066	76764	60	tp:A:P	cm:i:9253	s1:i:57953	s2:i:671	dv:f:0.0280	rl:i:769
103374b7-251d-4f52-b5ac-a85ee5705aad	74383	65	74365	-	chromosome_13	959323	887697	959195	55362	75476	60	tp:A:P	cm:i:8636	s1:i:55244	s2:i:600	dv:f:0.0316	rl:i:499
e49fac82-45ae-4510-99f2-e21cd6e7dfa9	132204	33	131827	-	chromosome_14	898576	333	130101	107290	133481	60	tp:A:P	cm:i:17334	s1:i:107141	s2:i:3930	dv:f:0.0228	rl:i:2217
ed329cec-04de-4ede-a354-11e9ef816b5d	124483	85	124457	-	chromosome_14	898576	77937	206247	44632	129467	60	tp:A:P	cm:i:5494	s1:i:43626	s2:i:2170	dv:f:0.0957	rl:i:755
96f03f69-9e26-4669-94a5-a40172d45c63	127768	34	127755	-	chromosome_14	898576	151545	280180	104442	129518	60	tp:A:P	cm:i:16617	s1:i:104292	s2:i:4435	dv:f:0.0240	rl:i:933
c7b580b8-dbc9-469f-858c-65e6a87a1457	66895	45	66849	-	chromosome_14	898576	269061	336699	49202	68229	60	tp:A:P	cm:i:7529	s1:i:48988	s2:i:3402	dv:f:0.0331	rl:i:289
ae819a05-f6ec-4fe5-928e-d9e621c8ca02	95788	32	95665	-	chromosome_14	898576	312482	409610	67883	97752	60	tp:A:P	cm:i:10055	s1:i:67613	s2:i:4202	dv:f:0.0381	rl:i:564
2f012b58-1265-47e1-b94b-99bd675a7ef1	150797	14483	150782	-	chromosome_14	898576	380006	498080	92489	138796	60	tp:A:P	cm:i:14620	s1:i:92248	s2:i:138	dv:f:0.0368	rl:i:533
1c9015b6-50a0-44a5-b3c3-cbd999563cee	94422	30	94402	-	chromosome_14	898576	467016	562266	75344	95887	60	tp:A:P	cm:i:11553	s1:i:75225	s2:i:2066	dv:f:0.0282	rl:i:45
0c83435d-0fa8-488c-8376-33b4f367b626	74781	33	74763	-	chromosome_14	898576	547020	622470	61922	75805	60	tp:A:P	cm:i:9823	s1:i:61827	s2:i:353	dv:f:0.0231	rl:i:23
86b96cbd-2b50-42ff-9290-20858339ce03	76218	27	76201	+	chromosome_14	898576	610693	687519	63550	77224	60	tp:A:P	cm:i:10144	s1:i:63456	s2:i:2665	dv:f:0.0221	rl:i:729
057f974c-dce8-4d12-8e78-ab6d4595b79b	114556	7415	112390	+	chromosome_14	898576	660656	766214	42593	111707	60	tp:A:P	cm:i:5585	s1:i:41547	s2:i:816	dv:f:0.0837	rl:i:101
d106c7e5-b8cf-4c42-bc4e-a6c8c4454bce	106272	32	106266	-	chromosome_14	898576	754704	856036	57638	109311	60	tp:A:P	cm:i:8018	s1:i:57071	s2:i:3826	dv:f:0.0601	rl:i:591
121d963b-653c-42ba-9bb4-5e834b509c5d	81431	14	81430	-	chromosome_14	898576	816109	898566	62055	83040	60	tp:A:P	cm:i:9592	s1:i:61852	s2:i:5233	dv:f:0.0287	rl:i:2727
f6703531-8975-4194-90f9-576255477ea2	122662	224	122643	+	chromosome_15	897230	118	118352	92775	124691	60	tp:A:P	cm:i:14517	s1:i:92509	s2:i:1091	dv:f:0.0302	rl:i:1103
0acb63bb-324e-4110-89a3-0175a11578f2	123238	50	123220	+	chromosome_15	897230	58549	177280	80688	126484	60	tp:A:P	cm:i:12161	s1:i:80175	s2:i:0	dv:f:0.0427	rl:i:576
68104076-ce68-42e5-b2a2-aef7a25bc687	91891	32	91854	+	chromosome_15	897230	129451	219169	62174	93559	60	tp:A:P	cm:i:9241	s1:i:61984	s2:i:0	dv:f:0.0412	rl:i:60
307daa81-57f4-4f7c-8ae1-b863032fd92e	102295	32	102202	+	chromosome_15	897230	205404	310264	76273	105608	60	tp:A:P	cm:i:11718	s1:i:76023	s2:i:154	dv:f:0.0327	rl:i:63
177a20b6-b00e-4632-b814-b4656adb499c	110567	47	110537	+	chromosome_15	897230	278071	391410	82359	114248	60	tp:A:P	cm:i:12385	s1:i:82072	s2:i:0	dv:f:0.0341	rl:i:144
b9d6064f-8ea3-487e-958c-64e24e103db3	96827	29	96805	-	chromosome_15	897230	378853	470532	72931	97951	60	tp:A:P	cm:i:11426	s1:i:72811	s2:i:5527	dv:f:0.0296	rl:i:2154
fede948f-df9d-46d7-9744-82e6dad203c5	103176	218	102514	-	chromosome_15	897230	429677	532160	4148	108095	60	tp:A:P	cm:i:363	s1:i:3067	s2:i:120	dv:f:0.2641	rl:i:184
922ddc20-a470-409e-becb-d154993d7942	98071	40	98054	-	chromosome_15	897230	514478	608093	70075	99675	60	tp:A:P	cm:i:10678	s1:i:69871	s2:i:173	dv:f:0.0360	rl:i:278
6de51238-4400-4176-a049-4455806e9b66	120169	54	120128	-	chromosome_15	897230	573833	693090	96888	121395	60	tp:A:P	cm:i:15756	s1:i:96525	s2:i:5601	dv:f:0.0235	rl:i:792
5f9547b9-53a7-4c35-bbbf-acf3062f95b7	126184	44	126171	-	chromosome_15	897230	627623	753276	92988	127941	60	tp:A:P	cm:i:14273	s1:i:92565	s2:i:2177	dv:f:0.0337	rl:i:155
fcfe959b-8430-4d6b-b183-ff88502809ef	86985	6295	86946	-	chromosome_15	897230	720830	805132	14590	84877	60	tp:A:P	cm:i:1535	s1:i:13722	s2:i:722	dv:f:0.1525	rl:i:32
ab2cacdc-e881-4416-a32c-a4e3f820d147	108295	142	108277	-	chromosome_15	897230	793966	897113	77335	109751	60	tp:A:P	cm:i:12192	s1:i:77094	s2:i:3760	dv:f:0.0325	rl:i:3435
58adcc48-5e1d-42d9-8ed9-0ff753a2c420	117603	25	117566	+	chromosome_16	860830	21	115055	74335	120532	60	tp:A:P	cm:i:10758	s1:i:73915	s2:i:3036	dv:f:0.0469	rl:i:2813
267b15f6-96d8-4456-b463-d279b35d138c	97349	44	97185	-	chromosome_16	860830	97485	187626	66260	99720	60	tp:A:P	cm:i:10110	s1:i:66034	s2:i:499	dv:f:0.0391	rl:i:288
6968b5dd-1897-4932-bac9-2c9d1ee914fb	115876	28	112557	+	chromosome_16	860830	161025	276227	66765	116277	60	tp:A:P	cm:i:9211	s1:i:66318	s2:i:455	dv:f:0.0552	rl:i:625
d778f156-6982-46a3-978b-c96000549552	103830	94	103696	+	chromosome_16	860830	260576	365725	69206	106281	60	tp:A:P	cm:i:10083	s1:i:68900	s2:i:4363	dv:f:0.0423	rl:i:3331
6e7012e1-081e-4268-96c1-7e95525d452a	140215	30	140188	-	chromosome_16	860830	325718	464973	110202	142689	60	tp:A:P	cm:i:17478	s1:i:109945	s2:i:0	dv:f:0.0259	rl:i:4222
acdc411e-d645-4c22-859b-cee9bde1453d	104219	65	104205	-	chromosome_16	860830	436935	541316	83777	105544	60	tp:A:P	cm:i:13186	s1:i:83589	s2:i:1678	dv:f:0.0262	rl:i:157
d7a58439-8261-4ff0-a2cf-3958c9107988	96173	38	95875	+	chromosome_16	860830	526291	611111	63086	97188	60	tp:A:P	cm:i:9936	s1:i:62908	s2:i:0	dv:f:0.0376	rl:i:4701
20f2cd28-dfdc-474a-b12f-9cd6c784de82	108825	60	105303	-	chromosome_16	860830	595267	691396	60676	108609	60	tp:A:P	cm:i:8607	s1:i:60338	s2:i:525	dv:f:0.0550	rl:i:586
ebc70502-b38f-4302-8e6c-7d0197ece8ef	116374	30	116346	-	chromosome_16	860830	647633	769580	37708	122877	60	tp:A:P	cm:i:4822	s1:i:36595	s2:i:0	dv:f:0.1004	rl:i:17
0d7c785e-5484-4bd6-88b7-64a49a3abbe9	122160	250	122151	-	chromosome_16	860830	738093	860665	99898	123490	60	tp:A:P	cm:i:16147	s1:i:99713	s2:i:4015	dv:f:0.0229	rl:i:2229
db6f5f59-4ec9-4d0b-847a-b71b620814dc	109098	215	109093	-	chromosome_16	860830	756033	860665	76615	110712	60	tp:A:P	cm:i:11804	s1:i:76408	s2:i:3375	dv:f:0.0356	rl:i:2065
b8b76cf8-7b52-421b-845b-30f60b0f7c89	128370	140	128348	+	chromosome_17	803256	343	129494	105831	129999	60	tp:A:P	cm:i:17102	s1:i:105634	s2:i:6189	dv:f:0.0219	rl:i:2053
171c53b3-6744-4678-a2d5-45caeb0ab5ad	99950	38	99927	-	chromosome_17	803256	106846	208845	62039	104077	60	tp:A:P	cm:i:8905	s1:i:61553	s2:i:41	dv:f:0.0491	rl:i:483
b30372ac-baf8-41af-81dd-698b112675c7	153238	36	153205	-	chromosome_17	803256	178271	324539	87262	156424	60	tp:A:P	cm:i:12101	s1:i:86794	s2:i:0	dv:f:0.0567	rl:i:2261
63267691-da77-4ae2-8adc-051feda78d1b	155495	32	155190	+	chromosome_17	803256	267145	413549	116313	158327	60	tp:A:P	cm:i:18208	s1:i:116028	s2:i:0	dv:f:0.0308	rl:i:427
c15f0d77-8704-461a-a94d-2c5dba89dfe3	77575	33	77565	+	chromosome_17	803256	399370	477593	59985	78797	60	tp:A:P	cm:i:9255	s1:i:59856	s2:i:2653	dv:f:0.0297	rl:i:210
3a2d3f24-4f62-449b-a773-3c6f85832372	119690	33	117285	-	chromosome_17	803256	466696	589350	89411	123444	60	tp:A:P	cm:i:13524	s1:i:89040	s2:i:0	dv:f:0.0323	rl:i:101
3e67f9fe-2967-4397-a5e8-cc6785872357	128929	48	126891	+	chromosome_17	803256	558083	677167	63615	131144	60	tp:A:P	cm:i:8814	s1:i:62833	s2:i:145	dv:f:0.0660	rl:i:18
096c07bc-835b-4233-8e4d-6960b8a0d565	113835	35	113833	+	chromosome_17	803256	635572	743494	80940	115636	60	tp:A:P	cm:i:12508	s1:i:80597	s2:i:472	dv:f:0.0352	rl:i:597
aedba384-ab61-4bda-8798-69385cde5197	84658	44	84499	+	chromosome_17	803256	717555	803256	65079	86334	60	tp:A:P	cm:i:9876	s1:i:64869	s2:i:3711	dv:f:0.0302	rl:i:2367
709e7662-6d15-4434-8985-4d6133ee9019	69748	205	69730	-	chromosome_17	803256	733199	803256	58200	70460	60	tp:A:P	cm:i:9411	s1:i:58119	s2:i:4466	dv:f:0.0199	rl:i:2435
340402b1-0dad-4e6b-99ba-5b9daa7ba3c3	125002	8	124988	+	chromosome_18	759571	7	122817	82142	128274	60	tp:A:P	cm:i:11953	s1:i:81701	s2:i:2137	dv:f:0.0441	rl:i:1354
80ee8310-7c5e-4fba-a0cc-e99a9ff4817b	83913	101	83884	+	chromosome_18	759571	110379	184651	53801	85091	60	tp:A:P	cm:i:8158	s1:i:53602	s2:i:125	dv:f:0.0439	rl:i:311
f031a27a-d8d2-4fb0-936b-8ec93d30307b	107443	36	107427	-	chromosome_18	759571	165796	270553	76760	109573	60	tp:A:P	cm:i:11536	s1:i:76429	s2:i:1391	dv:f:0.0369	rl:i:189
7c6d7b54-79cf-4ac1-af61-9840ca06ccc2	122903	6999	122897	-	chromosome_18	759571	227633	344735	91018	117887	60	tp:A:P	cm:i:14236	s1:i:90818	s2:i:1229	dv:f:0.0284	rl:i:30
07d78987-d466-4077-912d-55434577a96a	108130	62	99993	+	chromosome_18	759571	329556	427202	24482	105147	60	tp:A:P	cm:i:2678	s1:i:23581	s2:i:0	dv:f:0.1293	rl:i:651
7bc5ab6e-0b1e-4b29-aa58-1c7ba525f524	94173	32	93653	-	chromosome_18	759571	415063	510200	69747	95845	60	tp:A:P	cm:i:10392	s1:i:69490	s2:i:376	dv:f:0.0346	rl:i:99
9fcd86b6-15ca-45e0-8e33-9e403f5c5302	113548	32	113536	+	chromosome_18	759571	484972	602009	82352	117639	60	tp:A:P	cm:i:12438	s1:i:81767	s2:i:5107	dv:f:0.0355	rl:i:969
e8b2669e-c702-49f4-a2b9-5efaa07644a1	115271	29	115216	-	chromosome_18	759571	485006	602009	89362	117845	60	tp:A:P	cm:i:13850	s1:i:89036	s2:i:5433	dv:f:0.0292	rl:i:949
2542017c-0cf8-4ad9-82ce-abba5a0b7f3b	122318	29	122300	+	chromosome_18	759571	548154	673658	51044	126757	60	tp:A:P	cm:i:6748	s1:i:50237	s2:i:2805	dv:f:0.0813	rl:i:713
1066864f-9790-446c-8dad-7919ccfa26f9	101613	227	101596	-	chromosome_18	759571	657413	759366	83429	102623	60	tp:A:P	cm:i:13341	s1:i:83306	s2:i:5631	dv:f:0.0216	rl:i:5388
45116a52-83e4-4261-884c-39e5eaff1fd0	136176	31	135961	-	chromosome_19	716929	300	136921	112443	137594	60	tp:A:P	cm:i:18169	s1:i:112292	s2:i:4423	dv:f:0.0221	rl:i:1159
6731107f-9b52-4cfd-9fff-61fefcfde05d	126250	53	126234	-	chromosome_19	716929	106776	233591	108874	127549	60	tp:A:P	cm:i:17872	s1:i:108779	s2:i:2275	dv:f:0.0185	rl:i:17
74d6951a-a942-4425-8fb9-b05fdb756de5	108816	52	108799	-	chromosome_19	716929	202732	312369	87272	110340	60	tp:A:P	cm:i:13767	s1:i:87133	s2:i:5095	dv:f:0.0256	rl:i:660
572339e3-6f3e-498e-8832-6a9b23619366	112689	66	112676	-	chromosome_19	716929	295107	411468	26365	117314	60	tp:A:P	cm:i:2826	s1:i:25375	s2:i:847	dv:f:0.1338	rl:i:261
816070be-8b4f-4afe-b99b-6904189cf2a7	127700	68	127691	+	chromosome_19	716929	399955	529563	72943	130814	60	tp:A:P	cm:i:10123	s1:i:72465	s2:i:2085	dv:f:0.0567	rl:i:1031
26a80da5-28f8-4e97-96ca-e877ad6d74b6	155471	35	155116	+	chromosome_19	716929	475241	631088	118026	157350	60	tp:A:P	cm:i:18472	s1:i:117709	s2:i:3956	dv:f:0.0294	rl:i:1542
71d79406-0a6a-4907-bcfa-c098b988092a	111360	176	111346	-	chromosome_19	716929	604957	716677	94044	112373	60	tp:A:P	cm:i:15386	s1:i:93960	s2:i:7476	dv:f:0.0182	rl:i:5018
5b13b5ba-d116-40a8-9772-2b691afa179b	125613	31	125344	-	chromosome_2	2499861	278	127095	84568	128797	60	tp:A:P	cm:i:12183	s1:i:84171	s2:i:3043	dv:f:0.0436	rl:i:641
a1f54b94-c4e3-427d-a17f-cbc58ca7bfb8	120176	6194	120161	+	chromosome_2	2499861	113001	210137	66537	115890	60	tp:A:P	cm:i:10142	s1:i:66190	s2:i:0	dv:f:0.0494	rl:i:360
b1e7dc03-469b-4270-8f15-3f970d2a5af7	106737	26	106404	-	chromosome_2	2499861	193968	299387	79550	108227	60	tp:A:P	cm:i:12208	s1:i:79352	s2:i:0	dv:f:0.0321	rl:i:924
032dec11-af2f-4003-8c8c-13b920b98ea6	111856	29	111831	-	chromosome_2	2499861	269219	382270	79126	114013	60	tp:A:P	cm:i:11858	s1:i:78860	s2:i:3316	dv:f:0.0380	rl:i:307
627cd842-1d10-4e91-ad61-39fa9414eba5	121158	45	121154	+	chromosome_2	2499861	367376	489922	95821	123326	60	tp:A:P	cm:i:14763	s1:i:95593	s2:i:3742	dv:f:0.0279	rl:i:1091
30c93dbc-7036-4fac-8afa-3b88df805964	125531	34	113039	-	chromosome_2	2499861	476256	582700	78608	114871	60	tp:A:P	cm:i:11823	s1:i:78364	s2:i:485	dv:f:0.0387	rl:i:910
afa46dfe-0a1a-4dfc-a38c-b440a83976e9	125432	35	125424	-	chromosome_2	2499861	571045	694191	82609	127723	60	tp:A:P	cm:i:12536	s1:i:82214	s2:i:4256	dv:f:0.0411	rl:i:1584
8e1d4bed-3849-43d0-838e-4c17746110ef	153295	32	153287	-	chromosome_2	2499861	648844	794930	116633	155323	60	tp:A:P	cm:i:18815	s1:i:116306	s2:i:1107	dv:f:0.0272	rl:i:3927
83dcc4cc-c917-4d45-a651-c547d0402a8f	80479	62	80441	+	chromosome_2	2499861	779949	860088	50444	84990	60	tp:A:P	cm:i:7274	s1:i:50167	s2:i:0	dv:f:0.0481	rl:i:15
89e1c2e0-adf1-4adf-8d7a-c73d6ed2bc1c	128753	29	128720	-	chromosome_2	2499861	825500	951292	92891	132061	60	tp:A:P	cm:i:14261	s1:i:92440	s2:i:3509	dv:f:0.0347	rl:i:927
d49602b0-c5a3-494c-8b95-f41c9665c975	127966	7798	125959	-	chromosome_2	2499861	920875	1041382	23769	126026	60	tp:A:P	cm:i:2704	s1:i:22269	s2:i:1088	dv:f:0.1402	rl:i:453
dfc58ada-b40f-4614-b69a-5878e780c448	110325	4030	110278	+	chromosome_2	2499861	1023556	1131989	64135	109807	60	tp:A:P	cm:i:8824	s1:i:63549	s2:i:514	dv:f:0.0539	rl:i:79
b86f824f-6b3d-4e8f-89a8-b7c74e5516bf	118937	32	118925	+	chromosome_2	2499861	1112732	1213476	75716	120770	60	tp:A:P	cm:i:11589	s1:i:75506	s2:i:0	dv:f:0.0428	rl:i:1560
e13cb91b-4b0a-4c38-8b73-27780f27f818	106148	44	106032	+	chromosome_2	2499861	1193911	1291262	62168	108773	60	tp:A:P	cm:i:9471	s1:i:61732	s2:i:58	dv:f:0.0492	rl:i:1096
22e74d01-0dda-4522-a1b7-3c839fb19a9b	150589	34	150574	+	chromosome_2	2499861	1227025	1374538	115046	152763	60	tp:A:P	cm:i:18046	s1:i:114794	s2:i:0	dv:f:0.0293	rl:i:411
73e0bb66-3137-4652-a480-4951f22d26e9	124176	34	124149	-	chromosome_2	2499861	1329460	1452580	96664	125976	60	tp:A:P	cm:i:15263	s1:i:96386	s2:i:5078	dv:f:0.0272	rl:i:1182
2bec04a1-3b69-4d8e-a7c1-b997b911fb74	118327	213	118326	-	chromosome_2	2499861	1440839	1556728	89518	120210	60	tp:A:P	cm:i:14089	s1:i:89266	s2:i:4973	dv:f:0.0286	rl:i:3094
74205a58-1695-4f7f-900b-c88f9ab8cb92	167104	2465	167088	+	chromosome_2	2499861	1529271	1680401	113434	167113	60	tp:A:P	cm:i:17575	s1:i:113081	s2:i:3335	dv:f:0.0371	rl:i:1127
0860c729-e4a7-44e8-9cc7-88c2b58156b2	122126	24	122110	-	chromosome_2	2499861	1651378	1774233	102145	123629	60	tp:A:P	cm:i:16254	s1:i:102014	s2:i:730	dv:f:0.0222	rl:i:81
5b1e581d-5584-4fa2-aacb-6bbf1f77ab75	122095	39	122078	+	chromosome_2	2499861	1729164	1845395	95478	123574	60	tp:A:P	cm:i:15158	s1:i:95343	s2:i:999	dv:f:0.0273	rl:i:623
5ff69815-59c3-42d9-9062-9e2131357a2f	72223	37	72222	-	chromosome_2	2499861	1824971	1891231	51479	73057	60	tp:A:P	cm:i:8063	s1:i:51391	s2:i:0	dv:f:0.0336	rl:i:1266
af50267b-7719-4933-b591-4d832b56211c	125723	44	125722	-	chromosome_2	2499861	1879093	2006065	92736	128006	60	tp:A:P	cm:i:14029	s1:i:92483	s2:i:5321	dv:f:0.0337	rl:i:2386
883a404b-8ff1-4e70-90f3-e54b84ee81b5	120161	39	120143	-	chromosome_2	2499861	1989679	2106493	95185	121973	60	tp:A:P	cm:i:15021	s1:i:94990	s2:i:230	dv:f:0.0267	rl:i:627
489568aa-c200-4a3e-83b9-b683ae52f5d4	166381	131	165614	+	chromosome_2	2499861	2064119	2226202	81612	169924	60	tp:A:P	cm:i:11126	s1:i:80913	s2:i:2719	dv:f:0.0678	rl:i:573
5d67fe29-5507-44ca-a78a-ff4c4b639127	115144	22	108520	-	chromosome_2	2499861	2211979	2318178	82767	109960	60	tp:A:P	cm:i:12958	s1:i:82573	s2:i:455	dv:f:0.0300	rl:i:30
1b2570c4-a2c9-454c-bd7c-e2648fb32c77	107003	28	106983	+	chromosome_2	2499861	2285262	2393186	83990	108557	60	tp:A:P	cm:i:13012	s1:i:83848	s2:i:4877	dv:f:0.0276	rl:i:1227
fbe4e243-8f60-479e-97b6-b5c06ed26195	149974	25	149783	+	chromosome_2	2499861	2348779	2499672	111332	152100	60	tp:A:P	cm:i:16903	s1:i:111075	s2:i:4494	dv:f:0.0330	rl:i:1760
adc74b1a-1afc-456c-b671-93fb95bbc51a	116224	424	116164	+	chromosome_20	709265	279	114816	55128	119396	60	tp:A:P	cm:i:7410	s1:i:54498	s2:i:790	dv:f:0.0718	rl:i:718
054350fd-1a0f-418c-b2ff-866e7e7bc5a6	92853	38	92832	+	chromosome_20	709265	96604	186368	73287	94140	60	tp:A:P	cm:i:11505	s1:i:73140	s2:i:62	dv:f:0.0268	rl:i:544
3b5bd1a2-4a45-4d07-9c68-6ce5c34b04c1	127736	33	127736	-	chromosome_20	709265	164103	286699	92902	129711	60	tp:A:P	cm:i:14224	s1:i:92682	s2:i:0	dv:f:0.0346	rl:i:344
57f9fed9-9351-45c6-9b47-8a103ab6c4b9	137194	5134	137185	+	chromosome_20	709265	255115	388778	98702	134482	60	tp:A:P	cm:i:15224	s1:i:98437	s2:i:10108	dv:f:0.0317	rl:i:2753
22ed3bb0-2e99-4321-88e2-28440f7f21bf	107903	48	107880	+	chromosome_20	709265	351279	463158	54347	112541	60	tp:A:P	cm:i:7672	s1:i:53491	s2:i:6001	dv:f:0.0637	rl:i:1503
991567c7-b4fb-4df5-8b2d-5ac255d70b83	93442	31	93433	-	chromosome_20	709265	440970	535293	79295	94870	60	tp:A:P	cm:i:12879	s1:i:79151	s2:i:4301	dv:f:0.0204	rl:i:68
36a06dd4-a63b-4f4c-bd7b-74a5992a4954	102954	57	102936	+	chromosome_20	709265	523750	627425	84342	104378	60	tp:A:P	cm:i:13609	s1:i:84170	s2:i:1118	dv:f:0.0228	rl:i:966
8761e29f-acf9-48e7-a93a-1c2264565af3	100800	2357	100557	-	chromosome_20	709265	600203	689639	58189	103972	60	tp:A:P	cm:i:8853	s1:i:57908	s2:i:422	dv:f:0.0483	rl:i:2069
224b8a59-d2a4-4400-9538-8257921e8d2f	74379	35	74369	+	chromosome_20	709265	641067	709261	50132	75241	60	tp:A:P	cm:i:7599	s1:i:50040	s2:i:0	dv:f:0.0381	rl:i:3286
138520a2-1053-4987-a3ef-8a8f311451a7	71616	47	71604	+	chromosome_20	709265	643445	709261	40708	72967	60	tp:A:P	cm:i:5749	s1:i:40483	s2:i:0	dv:f:0.0541	rl:i:2933
6f00dc1c-112d-4c4c-80e7-f85037d0b958	68848	36	68841	+	chromosome_20	709265	645416	709261	37191	70732	60	tp:A:P	cm:i:5257	s1:i:36889	s2:i:0	dv:f:0.0576	rl:i:2636
986e1064-a995-4783-9786-07548825b6f7	66761	64	66748	+	chromosome_20	709265	648486	709261	42952	67747	60	tp:A:P	cm:i:6444	s1:i:42819	s2:i:0	dv:f:0.0414	rl:i:3274
d5304528-2277-4754-a70b-20d2b575719f	62453	21	62443	+	chromosome_20	709265	652569	709261	32442	63777	60	tp:A:P	cm:i:4479	s1:i:32235	s2:i:0	dv:f:0.0616	rl:i:2754
44472cf5-e678-4b5f-8642-e7406ee7c6d6	61942	116	61935	+	chromosome_20	709265	653040	709261	31152	63361	60	tp:A:P	cm:i:4348	s1:i:30872	s2:i:0	dv:f:0.0631	rl:i:2420
7623450f-9f9a-4b58-b2e6-b827942918c7	55847	23	55832	-	chromosome_20	709265	659646	709261	35291	56554	60	tp:A:P	cm:i:5333	s1:i:35190	s2:i:0	dv:f:0.0424	rl:i:3052
7a36dfb1-12c4-4f22-9f68-e8aa2230045e	54612	27	54605	+	chromosome_20	709265	660848	709261	37155	55261	60	tp:A:P	cm:i:5836	s1:i:37063	s2:i:0	dv:f:0.0340	rl:i:3527
637000ce-e468-4b5b-b801-1788c025782e	53637	25	53491	-	chromosome_20	709265	661896	709261	28122	54387	60	tp:A:P	cm:i:4124	s1:i:27943	s2:i:0	dv:f:0.0565	rl:i:2744
f1487359-8ec8-4c99-8762-ba6397d81708	39911	414	39904	+	chromosome_20	709265	669400	709261	29701	40103	60	tp:A:P	cm:i:4545	s1:i:29634	s2:i:6411	dv:f:0.0282	rl:i:3034
c7d2873f-0db0-4bb2-9605-e09715d73343	39617	23	39585	-	chromosome_20	709265	669442	709261	30385	40062	60	tp:A:P	cm:i:4763	s1:i:30340	s2:i:6612	dv:f:0.0254	rl:i:2982
fd3b79f2-a4c8-49ba-9888-2f2fb12c32a4	35886	30	35880	+	chromosome_20	709265	673027	709261	21939	36548	60	tp:A:P	cm:i:3126	s1:i:21854	s2:i:5538	dv:f:0.0476	rl:i:2585
e0890b9b-abd3-4be2-a8e5-216717fa96d5	35071	27	35060	+	chromosome_20	709265	673807	709261	26029	35644	60	tp:A:P	cm:i:4014	s1:i:25965	s2:i:6288	dv:f:0.0287	rl:i:2758
aa6d7d0b-0588-401b-968c-0e2d4f2e5faf	35340	21	35127	-	chromosome_20	709265	673986	709261	24658	35660	60	tp:A:P	cm:i:3756	s1:i:24566	s2:i:5386	dv:f:0.0341	rl:i:2727
429abf15-7ba9-4126-9098-0d567f1e4cd9	34934	35	34921	+	chromosome_20	709265	674184	709261	25653	35337	60	tp:A:P	cm:i:3912	s1:i:25603	s2:i:6346	dv:f:0.0301	rl:i:2864
c543c52e-3c79-4ef2-be9e-9f80e646fa54	34706	31	34697	+	chromosome_20	709265	674272	709261	25239	35210	60	tp:A:P	cm:i:3850	s1:i:25176	s2:i:6106	dv:f:0.0297	rl:i:2926
0e1eab66-044c-4d4d-b2eb-b871d7a7e2e0	34330	23	34307	-	chromosome_20	709265	674634	709261	25048	34826	60	tp:A:P	cm:i:3872	s1:i:24993	s2:i:6191	dv:f:0.0294	rl:i:2839
28bc9661-2f07-4bc7-be64-91e3640fff2a	31715	33	31696	+	chromosome_20	709265	677211	709261	21140	32320	60	tp:A:P	cm:i:3090	s1:i:21049	s2:i:4945	dv:f:0.0394	rl:i:2676
ddc3e44e-5b2d-4ec3-959a-1beeb1cf19eb	29928	49	29916	+	chromosome_20	709265	679215	709261	22450	30249	60	tp:A:P	cm:i:3466	s1:i:22413	s2:i:6522	dv:f:0.0265	rl:i:3120
3a552739-fffc-41dd-9bb3-88a685b22762	29627	41	29616	+	chromosome_20	709265	679417	709261	20976	30060	60	tp:A:P	cm:i:3171	s1:i:20910	s2:i:6036	dv:f:0.0323	rl:i:2803
b703b2aa-a222-4a46-9bac-e07512c04384	29420	30	29411	+	chromosome_20	709265	679475	709261	17758	30012	60	tp:A:P	cm:i:2547	s1:i:17671	s2:i:4911	dv:f:0.0474	rl:i:2497
4fefbc02-d477-4c4d-ad5f-8720e689cbec	118773	47	118508	-	chromosome_21	629758	73	105242	84792	119711	60	tp:A:P	cm:i:13351	s1:i:84566	s2:i:2386	dv:f:0.0320	rl:i:3669
ebdf0daa-e1d7-45de-8b44-d48e8ffeec69	132228	27	131606	+	chromosome_21	629758	65296	197564	87749	134559	60	tp:A:P	cm:i:12982	s1:i:87330	s2:i:484	dv:f:0.0424	rl:i:768
1ae0fc08-10e0-4202-97a3-12f319f73a90	114824	28	114806	+	chromosome_21	629758	175511	284897	77913	116794	60	tp:A:P	cm:i:11636	s1:i:77644	s2:i:594	dv:f:0.0402	rl:i:1679
4fcbe335-5e0d-4a75-8c1b-043312bc4669	141925	42	141918	+	chromosome_21	629758	262052	405615	107835	145214	60	tp:A:P	cm:i:16408	s1:i:107543	s2:i:0	dv:f:0.0316	rl:i:913
767c28ec-5e10-430c-b1c7-1f262d969f9e	123918	45	123903	+	chromosome_21	629758	365097	485035	90464	125765	60	tp:A:P	cm:i:13880	s1:i:90195	s2:i:4145	dv:f:0.0335	rl:i:2617
07ef4fd4-9bf1-42b9-95b7-2b5ccfa4038c	93827	42	93671	+	chromosome_21	629758	463322	547447	50660	95640	60	tp:A:P	cm:i:7238	s1:i:50306	s2:i:4509	dv:f:0.0583	rl:i:1566
07a18ddd-9995-4c00-8715-634c75eeb6b0	121732	234	121700	-	chromosome_21	629758	513804	629488	76360	124802	60	tp:A:P	cm:i:11181	s1:i:75797	s2:i:117	dv:f:0.0472	rl:i:898
43dc9315-5e33-48d6-822f-4e8300e41ab7	113038	176	112837	-	chromosome_21	629758	523034	629488	73940	115523	60	tp:A:P	cm:i:10958	s1:i:73451	s2:i:153	dv:f:0.0432	rl:i:851
4f4bbe9f-a27f-4f09-8abc-7fdefab6fcdc	115643	9	115617	+	chromosome_22	587839	6	116469	88543	117419	60	tp:A:P	cm:i:13681	s1:i:88328	s2:i:17960	dv:f:0.0291	rl:i:4676
af74132a-16a6-46ab-99a1-b2e715cc26bf	113768	33	113738	+	chromosome_22	587839	89415	199514	81045	115605	60	tp:A:P	cm:i:12222	s1:i:80835	s2:i:1576	dv:f:0.0369	rl:i:748
631db1ee-2f6a-41d2-98e8-edf967462ab8	83071	49	83044	-	chromosome_22	587839	188863	272256	56416	84908	60	tp:A:P	cm:i:8454	s1:i:56109	s2:i:470	dv:f:0.0410	rl:i:103
dc5d2776-3e8d-420c-b433-bd6901bb54da	88282	49	88251	+	chromosome_22	587839	257895	347238	63084	91251	60	tp:A:P	cm:i:9282	s1:i:62729	s2:i:475	dv:f:0.0373	rl:i:931
4b9d60c3-4189-475b-8001-689c6c8d401d	109414	33	109388	+	chromosome_22	587839	298217	409722	51428	113785	60	tp:A:P	cm:i:6710	s1:i:50724	s2:i:302	dv:f:0.0735	rl:i:1057
2f9eedb0-59d3-40a7-80ec-c74daab7028f	137638	45	137562	+	chromosome_22	587839	348430	481158	82580	140505	60	tp:A:P	cm:i:11889	s1:i:82143	s2:i:3998	dv:f:0.0509	rl:i:1505
3b41cb0e-05c6-44c7-bafe-fcd678b17dc8	69253	50	69241	-	chromosome_22	587839	460634	532244	51949	72094	60	tp:A:P	cm:i:8000	s1:i:51533	s2:i:982	dv:f:0.0320	rl:i:74
a079c1b2-8203-476d-ac33-a89d9b0ccddc	101211	8423	101204	+	chromosome_22	587839	506472	587828	62897	94168	60	tp:A:P	cm:i:9859	s1:i:62672	s2:i:326	dv:f:0.0379	rl:i:381
27628852-dcf2-4c2d-908b-a385fcc69638	84798	22	84775	-	chromosome_22	587839	514225	587828	45389	86501	60	tp:A:P	cm:i:6550	s1:i:45130	s2:i:0	dv:f:0.0589	rl:i:209
f57a1ef4-9cee-4f6d-a7c1-cd8bb486302a	77033	22	77004	-	chromosome_22	587839	518928	587828	23948	80847	60	tp:A:P	cm:i:2932	s1:i:23215	s2:i:79	dv:f:0.1060	rl:i:30
5b545508-e5a9-4cdc-afc9-ad878a897c1c	83525	28	83518	+	chromosome_22	587839	519980	587828	55619	84450	60	tp:A:P	cm:i:8975	s1:i:55442	s2:i:326	dv:f:0.0369	rl:i:406
6fa82a61-8209-494b-bb1d-a0e26bcd48e1	90306	107	90295	-	chromosome_23	557589	7	92038	59205	93907	60	tp:A:P	cm:i:8622	s1:i:58893	s2:i:2959	dv:f:0.0440	rl:i:2132
9fbf02e3-3159-4225-93b5-fcd23b071169	139811	36	139793	-	chromosome_23	557589	46904	185509	85854	148204	60	tp:A:P	cm:i:12220	s1:i:85110	s2:i:0	dv:f:0.0504	rl:i:482
52262685-6ab1-401d-86d2-97124588b976	90982	26	90963	-	chromosome_23	557589	173429	266777	66047	94161	60	tp:A:P	cm:i:10290	s1:i:65637	s2:i:0	dv:f:0.0335	rl:i:99
5dbb3d87-4cf6-4940-8d2d-a331b86974dc	150418	38	150402	-	chromosome_23	557589	195048	339184	113001	152880	60	tp:A:P	cm:i:17666	s1:i:112694	s2:i:207	dv:f:0.0304	rl:i:1768
f0a6b1f4-21ce-4aa6-a1cd-434a9095445e	120162	29	120121	-	chromosome_23	557589	296418	417216	100537	121516	60	tp:A:P	cm:i:16167	s1:i:100429	s2:i:5458	dv:f:0.0211	rl:i:2821
54aeab01-d7f6-44e5-9d35-e429209a1b00	103059	36	94268	-	chromosome_23	557589	404552	496694	72403	95631	60	tp:A:P	cm:i:11234	s1:i:72279	s2:i:0	dv:f:0.0298	rl:i:169
bcd081a0-af39-46a8-959e-d859f7d9b14b	118009	27	117862	+	chromosome_23	557589	437919	557377	80683	120363	60	tp:A:P	cm:i:11946	s1:i:80368	s2:i:4174	dv:f:0.0393	rl:i:4830
c7982206-0531-41fb-bc5a-0959e8722109	117835	184	117767	-	chromosome_23	557589	438960	557377	95595	119091	60	tp:A:P	cm:i:15042	s1:i:95475	s2:i:5450	dv:f:0.0231	rl:i:6060
24ad7620-d505-4078-a939-2b9174e7d312	114211	209	114180	-	chromosome_23	557589	442409	557377	88405	115761	60	tp:A:P	cm:i:13507	s1:i:88237	s2:i:5488	dv:f:0.0281	rl:i:5834
ed674331-57ff-4fed-a6b5-80a359ead313	92830	170	92824	-	chromosome_23	557589	463594	557377	59517	94698	60	tp:A:P	cm:i:8429	s1:i:59228	s2:i:4656	dv:f:0.0463	rl:i:4597
4e788a22-ca26-4597-91cd-44d3348b8b60	87711	156	87705	-	chromosome_23	557589	468881	557377	64541	89076	60	tp:A:P	cm:i:9751	s1:i:64371	s2:i:4964	dv:f:0.0320	rl:i:5416
43268aa1-973f-45e8-b444-d8d4c5ab3bb3	87541	183	87527	-	chromosome_23	557589	469297	557377	63915	88764	60	tp:A:P	cm:i:9716	s1:i:63743	s2:i:5396	dv:f:0.0320	rl:i:5710
1520892a-7e28-4a58-87b0-49aa0ef3b3e9	79317	149	79302	-	chromosome_23	557589	476633	557377	46229	81387	60	tp:A:P	cm:i:6337	s1:i:45909	s2:i:3740	dv:f:0.0547	rl:i:3706
5e305f82-d16c-46d4-b4d2-eeba3a9991c0	79414	36	79269	+	chromosome_23	557589	477427	557377	50685	80926	60	tp:A:P	cm:i:7135	s1:i:50439	s2:i:4442	dv:f:0.0467	rl:i:4346
b3f44eef-ca25-4d11-857d-15e1a876d34e	79146	210	79125	-	chromosome_23	557589	477994	557377	63459	79853	60	tp:A:P	cm:i:9917	s1:i:63377	s2:i:5606	dv:f:0.0234	rl:i:6303
619dd58c-17fe-4d42-806f-2ef183ed2983	121509	9	121504	+	chromosome_24	546843	7	105033	77832	123066	60	tp:A:P	cm:i:11730	s1:i:77622	s2:i:4936	dv:f:0.0423	rl:i:3905
bcb6fecb-0dc5-4c2e-b147-a95189a6dcbe	122756	47	122739	+	chromosome_24	546843	83254	188525	85525	124493	60	tp:A:P	cm:i:13562	s1:i:85339	s2:i:538	dv:f:0.0345	rl:i:1691
6e8414fb-e7b8-41a7-a4b3-94f284b35619	115476	26	115471	+	chromosome_24	546843	138102	249141	85577	117412	60	tp:A:P	cm:i:13141	s1:i:85373	s2:i:869	dv:f:0.0318	rl:i:2725
36db671c-ca54-464b-a54f-a765a6d04d85	119419	36	119400	+	chromosome_24	546843	195172	309737	89712	120993	60	tp:A:P	cm:i:13975	s1:i:89514	s2:i:0	dv:f:0.0299	rl:i:3539
0aa77bda-8e18-4214-8a02-3d0150031a94	115943	28	106060	-	chromosome_24	546843	294243	392598	73722	108329	60	tp:A:P	cm:i:11318	s1:i:73409	s2:i:1078	dv:f:0.0369	rl:i:1971
337f9de2-d24f-4b07-9993-b10ba278554a	112231	23	111793	+	chromosome_24	546843	365239	477850	89761	113409	60	tp:A:P	cm:i:14148	s1:i:89580	s2:i:1643	dv:f:0.0257	rl:i:105
de28b3bb-117a-49d4-af58-48504bdcfda9	106601	62	96984	-	chromosome_24	546843	461735	546689	65268	98215	60	tp:A:P	cm:i:10121	s1:i:65091	s2:i:779	dv:f:0.0384	rl:i:1006
81d82fab-7fe2-4306-82a2-21c66e308eb3	136201	60	135907	-	chromosome_25	516884	105	136680	109925	137481	60	tp:A:P	cm:i:17219	s1:i:109791	s2:i:9408	dv:f:0.0234	rl:i:8586
d8bcf7a1-055d-4a23-a0c7-1b2f9f6547b7	106715	94	106703	+	chromosome_25	516884	110666	218447	86726	108312	60	tp:A:P	cm:i:13779	s1:i:86579	s2:i:3443	dv:f:0.0247	rl:i:116
0197fea6-6a94-4f1b-89ef-1d9d7e53f535	93866	43	93852	-	chromosome_25	516884	191480	286645	73033	95705	60	tp:A:P	cm:i:11201	s1:i:72815	s2:i:136	dv:f:0.0294	rl:i:140
4d3d89ff-b0ba-4363-a75f-f5ab09913c73	89249	80	89221	-	chromosome_25	516884	263876	356911	36972	96022	60	tp:A:P	cm:i:4589	s1:i:36155	s2:i:69	dv:f:0.0857	rl:i:31
a922d4d7-0296-4c0b-94fd-9de311248766	93618	29	93597	-	chromosome_25	516884	344573	431432	72478	94842	60	tp:A:P	cm:i:11620	s1:i:72349	s2:i:500	dv:f:0.0265	rl:i:1474
3ffa4bd1-b48d-40a9-89fc-08f8b3286a6b	99074	186	99021	-	chromosome_25	516884	417108	516639	82211	100164	60	tp:A:P	cm:i:13322	s1:i:82080	s2:i:6396	dv:f:0.0211	rl:i:2411
e29cda11-75ea-44e0-895d-25c80eadea79	96958	33	96696	+	chromosome_25	516884	418809	516639	74766	98673	60	tp:A:P	cm:i:11464	s1:i:74533	s2:i:5715	dv:f:0.0296	rl:i:2442
62f47063-4e76-46ba-a4aa-cf2652c25699	112585	89	112213	-	chromosome_3	2064744	324	105889	83974	114227	60	tp:A:P	cm:i:13155	s1:i:83742	s2:i:1138	dv:f:0.0306	rl:i:1353
7e97d33d-a17b-4fbb-b3d0-6fd9958dcccf	95253	64	95209	+	chromosome_3	2064744	85448	181545	76393	96721	60	tp:A:P	cm:i:12220	s1:i:76206	s2:i:1573	dv:f:0.0247	rl:i:234
25c631a2-2677-43bd-a93f-b7e293fe1eb2	122430	57	122377	-	chromosome_3	2064744	157502	276113	83073	124883	60	tp:A:P	cm:i:12304	s1:i:82702	s2:i:154	dv:f:0.0412	rl:i:399
538b2489-1127-4f08-956d-9f0da96420cd	97291	28	94673	-	chromosome_3	2064744	252738	342533	72806	95683	60	tp:A:P	cm:i:11536	s1:i:72694	s2:i:0	dv:f:0.0285	rl:i:150
619d1146-6088-4d9c-82c4-7e2e310a968d	112478	33	112444	-	chromosome_3	2064744	327947	429564	83521	114326	60	tp:A:P	cm:i:13404	s1:i:83421	s2:i:0	dv:f:0.0298	rl:i:237
5eda4921-4132-4ab0-a708-e5cc0275162e	84150	15	84133	-	chromosome_3	2064744	411696	496927	49959	86029	60	tp:A:P	cm:i:6989	s1:i:49677	s2:i:3539	dv:f:0.0534	rl:i:1532
83c99080-019e-4425-9708-7727ead85c0b	101725	84	101659	+	chromosome_3	2064744	476854	579383	34901	104177	60	tp:A:P	cm:i:4251	s1:i:34298	s2:i:2525	dv:f:0.0989	rl:i:1229
6e8d5f46-8bbe-4454-8475-e1be1cc97c21	137943	61	137902	-	chromosome_3	2064744	516746	668635	59372	153450	60	tp:A:P	cm:i:7581	s1:i:58546	s2:i:0	dv:f:0.0820	rl:i:0
218a1264-faaa-4744-8595-bd1980948926	142487	41	142468	-	chromosome_3	2064744	640158	768321	83277	145093	60	tp:A:P	cm:i:11794	s1:i:82816	s2:i:776	dv:f:0.0536	rl:i:2356
bfbd85ba-f940-488f-b5b4-39705090b536	140230	37	140201	+	chromosome_3	2064744	724970	860165	91252	142744	60	tp:A:P	cm:i:13454	s1:i:90883	s2:i:5651	dv:f:0.0439	rl:i:1871
41ea7d10-5767-488d-a5f8-de7e4b899689	127724	33	127705	-	chromosome_3	2064744	846514	980526	100912	140008	60	tp:A:P	cm:i:16098	s1:i:100788	s2:i:98	dv:f:0.0265	rl:i:30
ecb2f85c-3420-4ef6-9834-7c5d98861a76	146937	37	146918	-	chromosome_3	2064744	919156	1060427	103955	149436	60	tp:A:P	cm:i:16196	s1:i:103582	s2:i:0	dv:f:0.0356	rl:i:753
412acdb7-d954-414e-8338-8a5c4c7129d2	107638	57	107619	-	chromosome_3	2064744	1047530	1151461	83142	109185	60	tp:A:P	cm:i:13023	s1:i:82926	s2:i:1316	dv:f:0.0284	rl:i:528
097e2e91-3b62-4631-b008-31d37c3bb76f	125231	38	125190	+	chromosome_3	2064744	1136574	1263686	81843	128126	60	tp:A:P	cm:i:11858	s1:i:81409	s2:i:3383	dv:f:0.0438	rl:i:3664
6aafe0eb-a7f7-4f2a-8d58-fdb3b10adefa	114813	36	114685	+	chromosome_3	2064744	1239334	1356858	70956	119498	60	tp:A:P	cm:i:10063	s1:i:70348	s2:i:2423	dv:f:0.0504	rl:i:439
c8e0abd9-a3b8-4596-8e16-43e9572cd77f	115431	33	115401	+	chromosome_3	2064744	1343210	1459315	97047	116766	60	tp:A:P	cm:i:15625	s1:i:96929	s2:i:5972	dv:f:0.0214	rl:i:722
1e986733-5eb4-4331-ab71-24b46350652c	94363	46	94344	-	chromosome_3	2064744	1412348	1501468	71644	95989	60	tp:A:P	cm:i:11477	s1:i:71450	s2:i:5772	dv:f:0.0282	rl:i:1192
c8628a18-ccab-4e50-a478-0f583645c914	110231	34	107747	-	chromosome_3	2064744	1486681	1586716	73957	110876	60	tp:A:P	cm:i:11300	s1:i:73569	s2:i:342	dv:f:0.0387	rl:i:653
edcd7d74-65a4-4716-b53e-b0d0a0907813	116006	48	115971	+	chromosome_3	2064744	1569539	1681484	65894	118670	60	tp:A:P	cm:i:9192	s1:i:65459	s2:i:0	dv:f:0.0572	rl:i:30
77ab7b89-1c8c-4317-a977-6e1e4fe01162	97008	36	96991	-	chromosome_3	2064744	1667560	1751910	66204	98445	60	tp:A:P	cm:i:10362	s1:i:66004	s2:i:1479	dv:f:0.0371	rl:i:701
9d660e5b-8ded-4977-b27f-75f2bfd85452	107513	30	107445	-	chromosome_3	2064744	1723829	1832247	85008	109411	60	tp:A:P	cm:i:13360	s1:i:84719	s2:i:6403	dv:f:0.0256	rl:i:3339
c9751770-f5bf-4a89-94be-589456e5085c	115698	28	115681	-	chromosome_3	2064744	1801933	1918547	89082	117485	60	tp:A:P	cm:i:14069	s1:i:88853	s2:i:6946	dv:f:0.0261	rl:i:5508
f61a0b46-2ea3-409f-ac59-ef515ec3062e	93484	3383	93388	+	chromosome_3	2064744	1885156	1984867	28387	103267	60	tp:A:P	cm:i:3461	s1:i:27600	s2:i:73	dv:f:0.1057	rl:i:707
64738da8-2d64-4373-b58d-0397c684b361	112754	34	112705	+	chromosome_3	2064744	1955785	2064562	85157	114408	60	tp:A:P	cm:i:13232	s1:i:84953	s2:i:847	dv:f:0.0300	rl:i:2246
005d1e38-6330-4da4-bbe7-51f92a2059b1	127679	254	125134	+	chromosome_4	1629129	115	117937	70488	128243	60	tp:A:P	cm:i:9835	s1:i:69962	s2:i:2189	dv:f:0.0566	rl:i:2026
43197037-5af3-4e83-8d10-794c2d67ca35	102694	2704	102594	-	chromosome_4	1629129	94204	190342	75806	101564	60	tp:A:P	cm:i:11914	s1:i:75622	s2:i:0	dv:f:0.0303	rl:i:302
e6222126-a820-4ec2-916e-7d5ba94cf3ee	98487	61	98378	-	chromosome_4	1629129	164706	265589	68647	101923	60	tp:A:P	cm:i:10047	s1:i:68305	s2:i:832	dv:f:0.0405	rl:i:168
2628be55-acf6-45b4-8ac2-2264b07cd6a7	88635	36	88622	+	chromosome_4	1629129	255584	345227	59817	90735	60	tp:A:P	cm:i:8639	s1:i:59474	s2:i:131	dv:f:0.0434	rl:i:0
84bd6021-df55-4532-bd82-76b17d14ca08	108586	6101	104062	-	chromosome_4	1629129	325159	412035	66829	101725	60	tp:A:P	cm:i:10427	s1:i:66673	s2:i:234	dv:f:0.0372	rl:i:1194
78a79d9e-862c-47e0-a219-47109f59af62	100131	28	100114	-	chromosome_4	1629129	390378	490843	83881	101183	60	tp:A:P	cm:i:13468	s1:i:83777	s2:i:4846	dv:f:0.0200	rl:i:3909
c9d1fbe5-70f0-4c62-a4b9-1e2a558f49b8	150161	55	149951	-	chromosome_4	1629129	473117	615966	29012	152270	60	tp:A:P	cm:i:3112	s1:i:27864	s2:i:1344	dv:f:0.1465	rl:i:248
e7cc79b2-8930-4c77-93f8-088d67164298	92543	81	91379	+	chromosome_4	1629129	594094	689220	38230	95682	60	tp:A:P	cm:i:4918	s1:i:37480	s2:i:0	dv:f:0.0839	rl:i:30
95fab2e4-a0fb-4b22-bb89-a6e81087039c	111551	33	111511	+	chromosome_4	1629129	667165	774470	60967	114111	60	tp:A:P	cm:i:8631	s1:i:60497	s2:i:1088	dv:f:0.0583	rl:i:1273
2d40cca1-8b58-41e1-84a9-440d50de2fed	71499	32	71450	-	chromosome_4	1629129	763969	827618	40547	72646	60	tp:A:P	cm:i:5841	s1:i:40336	s2:i:3952	dv:f:0.0540	rl:i:2712
b42aff0c-417a-4764-8df0-02178da72584	119502	29	119484	-	chromosome_4	1629129	803231	906248	76117	122460	60	tp:A:P	cm:i:11729	s1:i:75609	s2:i:0	dv:f:0.0425	rl:i:1522
0c4f5a85-44d8-446f-824c-c79c0d66cab0	92911	236	92899	+	chromosome_4	1629129	892310	985272	60402	94564	60	tp:A:P	cm:i:8991	s1:i:60000	s2:i:5134	dv:f:0.0439	rl:i:289
2ba231c6-84af-4777-b05d-d4d121ff42ba	96213	34	96208	-	chromosome_4	1629129	949932	1025322	56261	97590	60	tp:A:P	cm:i:8507	s1:i:56102	s2:i:88	dv:f:0.0492	rl:i:1587
12a14fdd-75b9-4924-823d-b8a6c75ded92	89908	47	80966	-	chromosome_4	1629129	1015216	1096792	55943	82275	60	tp:A:P	cm:i:8180	s1:i:55774	s2:i:5088	dv:f:0.0407	rl:i:733
b3f1eaeb-2d38-4543-8365-9e1b07436afe	127671	32	127657	-	chromosome_4	1629129	1067819	1189427	92942	129561	60	tp:A:P	cm:i:14457	s1:i:92665	s2:i:489	dv:f:0.0331	rl:i:1327
b1e0e2d8-b68c-4b4b-a85a-fd184178045b	116266	35	116246	+	chromosome_4	1629129	1172478	1288945	90985	119443	60	tp:A:P	cm:i:14193	s1:i:90534	s2:i:467	dv:f:0.0286	rl:i:47
ef92d3df-c1df-45cc-8954-de7e81b7bee3	87346	32	87340	+	chromosome_4	1629129	1275204	1360363	56027	89610	60	tp:A:P	cm:i:8315	s1:i:55605	s2:i:628	dv:f:0.0444	rl:i:362
f3c506f1-b7a2-438c-9c16-0b73486a45bc	138887	34	138831	+	chromosome_4	1629129	1336269	1470045	98179	141608	60	tp:A:P	cm:i:14898	s1:i:97838	s2:i:393	dv:f:0.0365	rl:i:1600
b2038402-5ee6-498e-b1d0-4cf8685ddd88	79735	48	79724	+	chromosome_4	1629129	1441514	1521992	61615	81073	60	tp:A:P	cm:i:9616	s1:i:61472	s2:i:22870	dv:f:0.0289	rl:i:2544
9ce4f5d3-1504-40a5-a8b1-9a99a4cfe290	116375	48	116354	-	chromosome_4	1629129	1511619	1629096	88043	118324	60	tp:A:P	cm:i:13579	s1:i:87821	s2:i:22065	dv:f:0.0313	rl:i:3138
0945a8b6-b90c-4807-8e6c-30e25a37b6a8	101853	11	101832	+	chromosome_5	1555020	12	87534	56524	104767	60	tp:A:P	cm:i:8112	s1:i:56031	s2:i:3528	dv:f:0.0566	rl:i:814
b21bf2b7-cafa-4b10-bb99-18d57d3dfddb	118836	4054	118811	-	chromosome_5	1555020	67365	180693	83952	118212	60	tp:A:P	cm:i:12803	s1:i:83768	s2:i:0	dv:f:0.0339	rl:i:1108
d795e095-8914-4fc9-8ec7-17ccffdb8d50	125309	65	125267	+	chromosome_5	1555020	139388	266053	85019	127688	60	tp:A:P	cm:i:12713	s1:i:84642	s2:i:4505	dv:f:0.0398	rl:i:1550
b00df206-b5eb-4b5e-af0d-41cdc6caffc8	117357	28	117334	+	chromosome_5	1555020	248631	362588	91407	119422	60	tp:A:P	cm:i:14590	s1:i:91175	s2:i:171	dv:f:0.0270	rl:i:307
3ee26378-b632-424a-8f2e-9b3c1a4a8934	106633	7977	106589	-	chromosome_5	1555020	338157	429374	63843	100414	60	tp:A:P	cm:i:9567	s1:i:63593	s2:i:340	dv:f:0.0435	rl:i:919
b13ffc73-2edd-4466-887f-9e31df85ee1c	87179	35	87114	+	chromosome_5	1555020	413530	501255	67650	88373	60	tp:A:P	cm:i:10583	s1:i:67499	s2:i:3928	dv:f:0.0272	rl:i:3521
9171d9d5-952f-4143-9e80-fe65b2b89a43	76500	27	76399	-	chromosome_5	1555020	490133	567202	59614	77759	60	tp:A:P	cm:i:9271	s1:i:59436	s2:i:2456	dv:f:0.0277	rl:i:1240
da81e75c-f6e2-4021-804c-e04d70dcc590	141677	880	141654	-	chromosome_5	1555020	526790	661909	99243	143376	60	tp:A:P	cm:i:15043	s1:i:98943	s2:i:1237	dv:f:0.0372	rl:i:359
624b5d98-1ef2-40ab-9695-4e9ffa5d1356	69940	40	69921	+	chromosome_5	1555020	647673	717959	55638	70920	60	tp:A:P	cm:i:8705	s1:i:55522	s2:i:1491	dv:f:0.0274	rl:i:39
bb67c835-7e90-4c52-8c51-5183f60a45c4	139341	81	139324	+	chromosome_5	1555020	681187	809834	67799	143773	60	tp:A:P	cm:i:9890	s1:i:66962	s2:i:648	dv:f:0.0642	rl:i:45
aef6ff98-7dfd-42ea-bf98-d6a298ce041f	136633	33	136612	+	chromosome_5	1555020	783211	911830	95434	138871	60	tp:A:P	cm:i:14692	s1:i:95148	s2:i:0	dv:f:0.0366	rl:i:1742
6e741b6c-e006-45aa-b6bb-ee9129269629	128099	30	124128	+	chromosome_5	1555020	884948	997375	83155	126608	60	tp:A:P	cm:i:12701	s1:i:82913	s2:i:110	dv:f:0.0403	rl:i:115
e67072b9-352c-477b-9ba6-7568e9433306	129361	28	129306	+	chromosome_5	1555020	978535	1109195	103247	131431	60	tp:A:P	cm:i:16264	s1:i:103037	s2:i:4007	dv:f:0.0262	rl:i:507
a29fd024-2125-4600-a901-dd4905f9f490	121532	30	121519	-	chromosome_5	1555020	1077672	1197158	98367	123088	60	tp:A:P	cm:i:15678	s1:i:98215	s2:i:71	dv:f:0.0246	rl:i:152
e9f13118-1057-44f6-8c44-43b5e8eabe91	120033	33	120025	+	chromosome_5	1555020	1177465	1298555	97718	121723	60	tp:A:P	cm:i:15491	s1:i:97568	s2:i:5100	dv:f:0.0229	rl:i:3748
1af5568c-be5b-40f4-afad-866b48031759	115573	31	115552	+	chromosome_5	1555020	1278249	1383023	81051	117057	60	tp:A:P	cm:i:12647	s1:i:80903	s2:i:4952	dv:f:0.0342	rl:i:3518
44c05567-9382-400c-8126-05687adbef22	92350	4430	91762	+	chromosome_5	1555020	1369216	1457642	62612	89141	60	tp:A:P	cm:i:9179	s1:i:62421	s2:i:3162	dv:f:0.0382	rl:i:1207
dea08c84-5c05-4a3d-bd06-b0dce1d330cc	134412	35	134404	+	chromosome_5	1555020	1427144	1553584	89735	136895	60	tp:A:P	cm:i:13609	s1:i:89412	s2:i:3355	dv:f:0.0405	rl:i:2225
36b1763f-d095-4dce-b32a-c97f47771bbb	136813	35	136803	-	chromosome_6	1417157	22	137608	108905	138756	60	tp:A:P	cm:i:17069	s1:i:108666	s2:i:2520	dv:f:0.0259	rl:i:3239
55cce5db-f88b-4046-8b7a-58467175d5a4	96718	30	96717	-	chromosome_6	1417157	116693	215955	64351	100635	60	tp:A:P	cm:i:9395	s1:i:63837	s2:i:0	dv:f:0.0435	rl:i:284
9ea9994e-246e-42b0-87ff-4f8f94d255fb	92329	33	92313	-	chromosome_6	1417157	201561	295318	67933	94788	60	tp:A:P	cm:i:10242	s1:i:67493	s2:i:688	dv:f:0.0345	rl:i:17
8f1ce0f4-9478-4882-b476-8f036e46f2ff	127190	36	127139	-	chromosome_6	1417157	259101	385347	96240	129460	60	tp:A:P	cm:i:14816	s1:i:95912	s2:i:644	dv:f:0.0314	rl:i:340
4a7331c4-d7bb-456e-ad08-ed90e876e64d	145928	4801	145923	+	chromosome_6	1417157	336676	482305	101930	153600	60	tp:A:P	cm:i:15758	s1:i:101649	s2:i:610	dv:f:0.0345	rl:i:140
53da72f6-2cd0-4843-b611-8a2c2ad49118	84420	31	84399	+	chromosome_6	1417157	468776	554061	59831	86348	60	tp:A:P	cm:i:8905	s1:i:59623	s2:i:1411	dv:f:0.0380	rl:i:0
8b400f89-c245-4f9d-8e26-9bdc3d8b719e	82641	37	82568	-	chromosome_6	1417157	525216	608819	56672	84322	60	tp:A:P	cm:i:8327	s1:i:56447	s2:i:210	dv:f:0.0410	rl:i:648
b4c12f50-3048-49f5-882d-28c25e374072	149557	37	149513	-	chromosome_6	1417157	598170	749241	114526	152246	60	tp:A:P	cm:i:17593	s1:i:114180	s2:i:100	dv:f:0.0307	rl:i:100
7e2cf832-5bdd-4743-99b3-f677fb738e65	157852	62	157805	-	chromosome_6	1417157	726923	875294	75987	161396	60	tp:A:P	cm:i:9977	s1:i:75346	s2:i:46	dv:f:0.0723	rl:i:305
02a4101d-282d-472b-a6b8-b6587b11dae5	91020	8960	91008	-	chromosome_6	1417157	859053	946377	63678	87885	60	tp:A:P	cm:i:9882	s1:i:63476	s2:i:0	dv:f:0.0295	rl:i:0
fe7e0d0f-39ea-48c6-9524-b6230110073e	93024	23	93007	+	chromosome_6	1417157	910510	989589	62205	94144	60	tp:A:P	cm:i:9688	s1:i:62055	s2:i:98	dv:f:0.0383	rl:i:468
89aca2a5-7b88-49fd-9396-59109ba59aaa	108040	28	108024	-	chromosome_6	1417157	957897	1061999	82951	109533	60	tp:A:P	cm:i:13246	s1:i:82809	s2:i:0	dv:f:0.0265	rl:i:3453
98d0022e-eace-4720-bc86-57fd86b87c8b	86556	44	86153	-	chromosome_6	1417157	1042337	1120881	61851	87149	60	tp:A:P	cm:i:9799	s1:i:61766	s2:i:7060	dv:f:0.0311	rl:i:3632
833e254a-b422-4e73-922c-555c5793609a	93737	448	93719	+	chromosome_6	1417157	1097187	1189965	71570	94714	60	tp:A:P	cm:i:11128	s1:i:71433	s2:i:125	dv:f:0.0299	rl:i:47
29457b6a-8e6c-4cf6-a567-1b755e696206	103670	33	103665	-	chromosome_6	1417157	1175408	1273403	72861	105227	60	tp:A:P	cm:i:11013	s1:i:72674	s2:i:3226	dv:f:0.0373	rl:i:370
eafd0dbf-71b4-4c1d-99ab-dff6f8e29064	107586	30	101388	+	chromosome_6	1417157	1243396	1340780	45074	103974	60	tp:A:P	cm:i:6035	s1:i:44564	s2:i:169	dv:f:0.0761	rl:i:539
071e83ad-e2ce-4712-9edb-fe3a5c4c0dea	101469	10	95511	+	chromosome_6	1417157	1327459	1416903	68764	96733	60	tp:A:P	cm:i:10647	s1:i:68659	s2:i:154	dv:f:0.0333	rl:i:4308
895b38a8-d6c8-400f-b145-4819673969e9	138353	349	138340	+	chromosome_7	1124623	88	132028	106315	139645	60	tp:A:P	cm:i:16750	s1:i:106119	s2:i:4144	dv:f:0.0281	rl:i:2781
38e9b4d7-a5c7-42e7-b18b-9fece8e869d9	87787	32	87746	+	chromosome_7	1124623	118409	192180	57802	88653	60	tp:A:P	cm:i:9060	s1:i:57688	s2:i:0	dv:f:0.0391	rl:i:594
0c973e5a-d6da-42f9-8e05-ee229888a2fa	105950	29	105912	-	chromosome_7	1124623	177660	287051	33166	110615	60	tp:A:P	cm:i:4061	s1:i:32205	s2:i:351	dv:f:0.1056	rl:i:0
a35e8cfe-213f-4556-acb5-8e71e284153c	90824	43	90806	-	chromosome_7	1124623	275416	367003	72393	92219	60	tp:A:P	cm:i:11340	s1:i:72228	s2:i:4114	dv:f:0.0253	rl:i:3018
5259de59-958b-49eb-a979-55c915d34402	104654	62	104654	+	chromosome_7	1124623	323371	429154	75306	106668	60	tp:A:P	cm:i:11392	s1:i:75038	s2:i:4619	dv:f:0.0351	rl:i:2560
25a975ae-7b21-4c5f-bb34-652e38810f84	86781	35	86572	+	chromosome_7	1124623	411512	498874	62351	88155	60	tp:A:P	cm:i:9392	s1:i:62142	s2:i:5045	dv:f:0.0358	rl:i:2004
8c1a16f1-adbf-4a5b-9888-93f4ae8fa326	83740	38	83696	-	chromosome_7	1124623	488745	567918	57755	85246	60	tp:A:P	cm:i:8779	s1:i:57506	s2:i:62	dv:f:0.0385	rl:i:250
e8b442fb-197c-499f-987a-f9e0bb257c7b	87981	26	87955	-	chromosome_7	1124623	554761	639203	57504	89826	60	tp:A:P	cm:i:8365	s1:i:57221	s2:i:43	dv:f:0.0445	rl:i:494
5e0cff60-d2fc-49ea-aa22-f471bad85148	101319	30	101302	-	chromosome_7	1124623	623936	726810	84827	103472	60	tp:A:P	cm:i:13704	s1:i:84574	s2:i:2852	dv:f:0.0216	rl:i:510
470e877f-a817-4478-ac7d-f81fffd55c30	152491	34	152481	+	chromosome_7	1124623	709875	860877	114263	157100	60	tp:A:P	cm:i:17523	s1:i:113948	s2:i:171	dv:f:0.0324	rl:i:30
19c116e2-2f9e-41de-b820-f9f6a5c56d0d	157058	30	157046	-	chromosome_7	1124623	809619	955923	104562	160271	60	tp:A:P	cm:i:15471	s1:i:104245	s2:i:293	dv:f:0.0423	rl:i:270
d81fa389-589e-4a50-a1e7-f3e03bce8c85	80308	29	80289	+	chromosome_7	1124623	941368	1023084	62030	82251	60	tp:A:P	cm:i:9660	s1:i:61771	s2:i:1550	dv:f:0.0297	rl:i:30
5f557c13-ecaf-47c6-985d-03c65f4a87ed	126437	118	126146	+	chromosome_7	1124623	1002187	1124333	66075	129859	60	tp:A:P	cm:i:9283	s1:i:65452	s2:i:0	dv:f:0.0612	rl:i:3407
cb979c33-29a5-4f0b-950e-8363319a3a5a	128435	36	128425	-	chromosome_8	1122386	23	130440	103009	131211	60	tp:A:P	cm:i:16461	s1:i:102728	s2:i:1732	dv:f:0.0254	rl:i:477
7aabc301-e990-45c6-9111-e1b02ffdaee0	105122	38	99508	+	chromosome_8	1122386	96218	191026	64670	103287	60	tp:A:P	cm:i:9538	s1:i:64410	s2:i:267	dv:f:0.0443	rl:i:271
b058b64c-a364-43d6-87f4-481b47d06e78	103872	60	103855	-	chromosome_8	1122386	174519	273192	66177	105767	60	tp:A:P	cm:i:9562	s1:i:65887	s2:i:0	dv:f:0.0468	rl:i:214
452fdde5-f3fc-4a1e-b404-adfdb53fc82c	102478	27	102404	-	chromosome_8	1122386	234878	340043	55185	106470	60	tp:A:P	cm:i:7126	s1:i:54490	s2:i:233	dv:f:0.0662	rl:i:30
2e1ee669-5eca-48de-afb5-52fca8392434	106188	147	106064	-	chromosome_8	1122386	298887	404498	71200	108910	60	tp:A:P	cm:i:10498	s1:i:70839	s2:i:0	dv:f:0.0419	rl:i:72
f33db4ff-9c74-4b67-8754-4388ac149c44	102736	63	100816	-	chromosome_8	1122386	393001	494590	81794	102289	60	tp:A:P	cm:i:12918	s1:i:81598	s2:i:300	dv:f:0.0251	rl:i:15
ea890fa1-d236-41d2-b104-9fd8999fb7b3	106677	31	106654	+	chromosome_8	1122386	480533	582615	79814	109355	60	tp:A:P	cm:i:12540	s1:i:79613	s2:i:211	dv:f:0.0309	rl:i:503
e2403cd4-17fb-4b62-8446-4c6a4b879246	83708	32	83690	-	chromosome_8	1122386	567405	651984	61873	85173	60	tp:A:P	cm:i:9501	s1:i:61695	s2:i:12421	dv:f:0.0331	rl:i:47
426a2f72-33de-401a-b985-52e89f74cd59	131509	33	131480	+	chromosome_8	1122386	591918	719037	100844	133320	60	tp:A:P	cm:i:15857	s1:i:100626	s2:i:14521	dv:f:0.0290	rl:i:594
b13accaa-70e6-4cb8-b3f8-3c2c3c2e07f0	102077	7253	101966	+	chromosome_8	1122386	705251	794784	70358	96102	60	tp:A:P	cm:i:11097	s1:i:70139	s2:i:270	dv:f:0.0309	rl:i:919
7e22d1bc-7a4b-4186-abc1-70d1a23ebe14	90998	35	90891	-	chromosome_8	1122386	782923	876059	48203	93943	60	tp:A:P	cm:i:6350	s1:i:47719	s2:i:1653	dv:f:0.0661	rl:i:57
80e5ba74-96b7-4fd4-ad30-8a2dc6035983	115559	33	115540	+	chromosome_8	1122386	844482	963705	83972	120084	60	tp:A:P	cm:i:12451	s1:i:83638	s2:i:4327	dv:f:0.0357	rl:i:3453
8280e82c-fd71-402b-9f16-cc1d4d1fb2eb	106881	31	103942	+	chromosome_8	1122386	944354	1042026	80515	105159	60	tp:A:P	cm:i:12958	s1:i:80376	s2:i:6104	dv:f:0.0253	rl:i:3747
52c8ff80-84be-4dc5-bc69-8ddcdd2881d2	108145	35	107914	+	chromosome_8	1122386	1013199	1122311	79856	109811	60	tp:A:P	cm:i:12182	s1:i:79640	s2:i:4418	dv:f:0.0316	rl:i:5466
e1af4ca4-1adf-44d6-8f6a-be2cb27bb4ca	146456	83	146081	-	chromosome_9	1108211	318	139610	111246	148117	60	tp:A:P	cm:i:17602	s1:i:111049	s2:i:4444	dv:f:0.0291	rl:i:1148
f286ab8d-5214-4882-bf38-dcfafbe18634	109668	39	109650	-	chromosome_9	1108211	112271	220892	81946	111532	60	tp:A:P	cm:i:12692	s1:i:81700	s2:i:268	dv:f:0.0301	rl:i:3397
879169f9-62c3-4464-83ba-e00fc97a1481	79125	32	79108	+	chromosome_9	1108211	207393	293543	57558	87734	60	tp:A:P	cm:i:8544	s1:i:57302	s2:i:0	dv:f:0.0369	rl:i:0
5245a2d9-69eb-430d-9e5a-4fbd5f2b169c	110052	50	110028	+	chromosome_9	1108211	227144	338368	56030	113441	60	tp:A:P	cm:i:7440	s1:i:55446	s2:i:272	dv:f:0.0677	rl:i:709
d0474979-d970-45a1-9b29-2e21b942acc4	81244	5286	81097	-	chromosome_9	1108211	293059	363953	52578	76867	60	tp:A:P	cm:i:8172	s1:i:52432	s2:i:5195	dv:f:0.0358	rl:i:2053
962c3142-a11f-4f63-8632-f5abb20c298a	70794	60	69924	+	chromosome_9	1108211	298934	363953	50272	70810	60	tp:A:P	cm:i:7978	s1:i:50159	s2:i:6130	dv:f:0.0315	rl:i:2498
4666a3fa-8985-4173-97ad-7769727c8430	61066	952	61014	-	chromosome_9	1108211	308389	363953	36373	61329	60	tp:A:P	cm:i:5342	s1:i:36192	s2:i:4703	dv:f:0.0481	rl:i:2092
33ed54d3-d7d8-437c-88be-98c42c77d9f0	61240	29	59755	+	chromosome_9	1108211	309147	363953	41520	60532	60	tp:A:P	cm:i:6546	s1:i:41427	s2:i:5745	dv:f:0.0341	rl:i:2201
8ddd8152-c138-45a6-895a-415b6b57a2d2	60672	74	56073	+	chromosome_9	1108211	312770	363953	38920	56829	60	tp:A:P	cm:i:6139	s1:i:38813	s2:i:5803	dv:f:0.0337	rl:i:2347
4a626b4a-5aa9-441e-a42d-081a295a9175	80715	2375	80581	+	chromosome_9	1108211	336221	413591	59300	80692	60	tp:A:P	cm:i:9206	s1:i:59175	s2:i:167	dv:f:0.0308	rl:i:238
d8d59c09-3d71-40e1-88d3-5566858527f8	102172	31	101742	+	chromosome_9	1108211	390513	483277	73373	103472	60	tp:A:P	cm:i:11544	s1:i:73256	s2:i:0	dv:f:0.0329	rl:i:302
087740b4-1083-4f2e-8199-0e8375b69f3b	131618	32	131592	-	chromosome_9	1108211	453737	574203	85551	135156	60	tp:A:P	cm:i:12806	s1:i:85342	s2:i:169	dv:f:0.0433	rl:i:376
eb837150-97b0-4a7d-8914-9b84232eca3e	126957	26	126937	+	chromosome_9	1108211	538264	663558	71944	134487	60	tp:A:P	cm:i:10127	s1:i:71517	s2:i:56	dv:f:0.0569	rl:i:379
a1e8adfd-0a66-406f-b95b-fcf249be3fdd	116828	32	116815	+	chromosome_9	1108211	630802	746504	87662	118289	60	tp:A:P	cm:i:13475	s1:i:87407	s2:i:2384	dv:f:0.0304	rl:i:5974
05698882-de31-4450-8614-dabd335eae4d	100749	36	100734	-	chromosome_9	1108211	705835	803156	75894	101882	60	tp:A:P	cm:i:12006	s1:i:75666	s2:i:4760	dv:f:0.0287	rl:i:4104
eb86af9d-1d03-4bc7-889b-09199bc9bc9a	137307	28	137293	-	chromosome_9	1108211	783494	916664	106018	139311	60	tp:A:P	cm:i:16576	s1:i:105788	s2:i:0	dv:f:0.0287	rl:i:437
816aa8c1-8e95-4289-895a-ea17dc3647e3	131396	35	131361	+	chromosome_9	1108211	854229	986724	106025	133253	60	tp:A:P	cm:i:16653	s1:i:105838	s2:i:1840	dv:f:0.0258	rl:i:317
c7d3b7aa-b51a-4d33-a7d2-ba037ac574b1	104223	48	104210	-	chromosome_9	1108211	970410	1075901	72588	106612	60	tp:A:P	cm:i:10726	s1:i:72207	s2:i:1194	dv:f:0.0394	rl:i:68
348326d7-39c7-45b2-8b3a-51fed68ed7a9	51629	23	51419	+	chromosome_9	1108211	1055741	1108070	35169	52874	60	tp:A:P	cm:i:5082	s1:i:34952	s2:i:1169	dv:f:0.0416	rl:i:1012
d83bb53b-95a8-4d6c-9457-3ba416cd269a	51547	108	51531	-	chromosome_9	1108211	1055970	1108070	43395	52422	60	tp:A:P	cm:i:6995	s1:i:43259	s2:i:1445	dv:f:0.0199	rl:i:1230
97b68f74-f9bd-485a-b91a-beddaa3a8af3	48204	149	48189	-	chromosome_9	1108211	1059265	1108070	39663	49102	60	tp:A:P	cm:i:6325	s1:i:39526	s2:i:1557	dv:f:0.0226	rl:i:1237
f860eb02-c6e4-4ba8-a210-688d4e3b12be	47598	99	47577	-	chromosome_9	1108211	1059331	1108070	27701	49177	60	tp:A:P	cm:i:3815	s1:i:27445	s2:i:891	dv:f:0.0560	rl:i:757
96da0f6e-58c4-428a-9d63-8fb933524543	47799	279	47786	-	chromosome_9	1108211	1059956	1108070	39817	48423	60	tp:A:P	cm:i:6412	s1:i:39700	s2:i:1353	dv:f:0.0209	rl:i:1261
3c3b11b3-d6d3-4acf-a3ab-5ce5a13d5cf5	46419	112	46399	-	chromosome_9	1108211	1061109	1108070	33045	47452	60	tp:A:P	cm:i:5016	s1:i:32858	s2:i:1455	dv:f:0.0353	rl:i:1163
284b0762-2db1-4b8b-afac-6507ade4f3e8	45623	34	45466	+	chromosome_9	1108211	1062024	1108070	37848	46391	60	tp:A:P	cm:i:5997	s1:i:37719	s2:i:1526	dv:f:0.0224	rl:i:1339
921d34b0-b92a-4da8-9638-6136c8197e0c	44859	50	44760	+	chromosome_9	1108211	1062542	1108070	32802	45900	60	tp:A:P	cm:i:4989	s1:i:32631	s2:i:1429	dv:f:0.0329	rl:i:1112
da5b20dc-b065-4c8b-a786-c2e041a67f5d	44796	32	44614	+	chromosome_9	1108211	1062791	1108070	33503	45675	60	tp:A:P	cm:i:5080	s1:i:33348	s2:i:1308	dv:f:0.0322	rl:i:1196
bbccf1f3-7992-483a-a8bb-028332dc20c9	44188	127	44167	-	chromosome_9	1108211	1063257	1108070	31617	45211	60	tp:A:P	cm:i:4712	s1:i:31444	s2:i:1161	dv:f:0.0364	rl:i:959
4c1252cf-8098-4b08-be07-89e49bea5658	42326	92	42311	-	chromosome_9	1108211	1064155	1108070	16005	44288	60	tp:A:P	cm:i:2003	s1:i:15635	s2:i:971	dv:f:0.0905	rl:i:548
6f74563c-aa5a-4ae3-92b9-63269d7df7e3	42231	110	42219	-	chromosome_9	1108211	1065166	1108070	33227	43198	60	tp:A:P	cm:i:5169	s1:i:33082	s2:i:1380	dv:f:0.0268	rl:i:1261
#path5
a8483dac-c744-41c1-a071-42556d234828	117645	296	117598	+	chromosome_1	2608419	124	116783	55648	122174	60	tp:A:P	cm:i:8103	s1:i:54736	s2:i:1061	dv:f:0.0663	rl:i:429
2e68de25-6e14-4f2a-bba9-364c4c0ca393	79359	81	79105	+	chromosome_1	2608419	105217	178918	56475	80241	60	tp:A:P	cm:i:8566	s1:i:56329	s2:i:0	dv:f:0.0358	rl:i:77
cf790c86-30cd-4351-9046-4239bb519659	122021	102	121913	+	chromosome_1	2608419	142777	260428	67681	125023	60	tp:A:P	cm:i:9465	s1:i:67111	s2:i:0	dv:f:0.0587	rl:i:129
d019a5cd-ea56-4930-96fd-bbc96bc4291f	74411	35	74376	-	chromosome_1	2608419	245641	323280	24190	78097	60	tp:A:P	cm:i:3016	s1:i:23495	s2:i:1664	dv:f:0.1022	rl:i:414
4596b44e-d632-42e1-bbd7-8a461e100239	124195	56	124175	+	chromosome_1	2608419	291871	410502	90844	126571	60	tp:A:P	cm:i:13898	s1:i:90561	s2:i:3832	dv:f:0.0335	rl:i:1976
9d03a06b-01c1-404c-977a-5e0cf8162d2b	115198	24	114894	-	chromosome_1	2608419	367420	483151	87977	116762	60	tp:A:P	cm:i:13544	s1:i:87744	s2:i:5784	dv:f:0.0298	rl:i:2380
672fdd6f-9328-435b-a655-50be8bc7e5b6	109798	30	109755	+	chromosome_1	2608419	464098	572902	66085	112491	60	tp:A:P	cm:i:9433	s1:i:65706	s2:i:179	dv:f:0.0518	rl:i:18
223917c4-0cce-4fa5-926d-0444d48d1aee	137154	131	137138	-	chromosome_1	2608419	545150	683516	104674	139472	60	tp:A:P	cm:i:16271	s1:i:104361	s2:i:1220	dv:f:0.0300	rl:i:482
af53ec4a-8bbc-4e42-8637-f4efe704775d	92187	53	92175	-	chromosome_1	2608419	666057	760894	69192	95591	60	tp:A:P	cm:i:10533	s1:i:68939	s2:i:0	dv:f:0.0329	rl:i:17
06ed3ae6-f188-423d-a961-49ea9d6ed1b9	134066	30	134033	+	chromosome_1	2608419	710576	835055	94416	135974	60	tp:A:P	cm:i:14251	s1:i:94211	s2:i:184	dv:f:0.0372	rl:i:520
f9258c9a-b9fc-4855-b101-ffbb68530c85	108760	35	108740	-	chromosome_1	2608419	814177	917036	83744	110035	60	tp:A:P	cm:i:13375	s1:i:83587	s2:i:372	dv:f:0.0275	rl:i:551
4a361130-8f68-4be2-8f78-94966c451962	142022	34	141995	-	chromosome_1	2608419	870168	1000010	105433	143774	60	tp:A:P	cm:i:16766	s1:i:105219	s2:i:0	dv:f:0.0299	rl:i:2211
d08152be-c2f4-4f63-890d-1a48511a54c5	100697	35	100679	+	chromosome_1	2608419	976705	1078056	80428	101993	60	tp:A:P	cm:i:12618	s1:i:80308	s2:i:5337	dv:f:0.0258	rl:i:1616
4bc69512-4088-40d7-bb60-dc053db95790	88560	28	88547	-	chromosome_1	2608419	1053965	1138248	67270	89769	60	tp:A:P	cm:i:10570	s1:i:67116	s2:i:646	dv:f:0.0302	rl:i:30
b9c05034-465c-42d5-afb6-a6f2dc1985e4	105421	59	105383	-	chromosome_1	2608419	1121475	1225839	55758	108285	60	tp:A:P	cm:i:7637	s1:i:55124	s2:i:2607	dv:f:0.0628	rl:i:1876
a3c03a07-1b7c-478c-879f-54f2a45d66f3	124498	53	124473	-	chromosome_1	2608419	1163980	1286230	99000	126063	60	tp:A:P	cm:i:15728	s1:i:98658	s2:i:3742	dv:f:0.0255	rl:i:1423
df16e603-7d63-4ed0-9914-50c0d925c800	86847	31	86834	+	chromosome_1	2608419	1275670	1358735	71908	87727	60	tp:A:P	cm:i:11908	s1:i:71835	s2:i:3105	dv:f:0.0207	rl:i:260
09b26157-88fe-46a1-8455-d1fb48599c38	118914	32	118879	-	chromosome_1	2608419	1343049	1456927	87403	121061	60	tp:A:P	cm:i:13652	s1:i:87144	s2:i:78	dv:f:0.0326	rl:i:252
b8c08d3c-9d30-4f29-a409-925e2c55f4bf	89942	28	89936	+	chromosome_1	2608419	1439560	1526021	75301	90852	60	tp:A:P	cm:i:12432	s1:i:75230	s2:i:759	dv:f:0.0198	rl:i:262
eb9d29d4-b668-4995-9e74-1f77c11481e5	96751	4782	92441	-	chromosome_1	2608419	1511176	1593483	65600	88823	60	tp:A:P	cm:i:10309	s1:i:65468	s2:i:171	dv:f:0.0308	rl:i:180
f43325eb-4df3-461f-826a-49dfe646517f	62365	27	56411	+	chromosome_1	2608419	1580669	1634705	6891	58868	60	tp:A:P	cm:i:658	s1:i:6369	s2:i:0	dv:f:0.1850	rl:i:0
c2b88613-702e-462c-afc0-7dd0c291274b	106302	30	106282	+	chromosome_1	2608419	1623581	1730795	91681	107785	60	tp:A:P	cm:i:14918	s1:i:91522	s2:i:0	dv:f:0.0188	rl:i:0
2f97decd-2cfc-4ddc-ba1e-c4006340bdcd	80670	52	80493	-	chromosome_1	2608419	1717082	1798400	57699	81990	60	tp:A:P	cm:i:8893	s1:i:57478	s2:i:362	dv:f:0.0349	rl:i:130
fa6ca345-314b-4649-9132-afead53c8263	84975	2141	84858	+	chromosome_1	2608419	1774455	1845035	25650	86176	60	tp:A:P	cm:i:3060	s1:i:25017	s2:i:0	dv:f:0.1075	rl:i:854
adf39c15-77d1-4afb-bfdc-f417e8c80473	110059	35	108547	+	chromosome_1	2608419	1828025	1926507	79921	110050	60	tp:A:P	cm:i:12666	s1:i:79773	s2:i:1125	dv:f:0.0311	rl:i:989
0e05d7fe-352a-489b-ae80-f659cd73db51	131818	22	131811	-	chromosome_1	2608419	1902708	2031173	75521	135103	60	tp:A:P	cm:i:10606	s1:i:75010	s2:i:0	dv:f:0.0567	rl:i:205
05f5c231-37d2-4184-9f38-fbaae3869f57	92509	36	92502	+	chromosome_1	2608419	2002747	2089123	71487	93570	60	tp:A:P	cm:i:11541	s1:i:71383	s2:i:5547	dv:f:0.0268	rl:i:558
0dce5606-cc87-4b01-9b0b-275063de41d4	130125	39	130105	+	chromosome_1	2608419	2061785	2182310	83265	133661	60	tp:A:P	cm:i:12428	s1:i:82969	s2:i:0	dv:f:0.0448	rl:i:930
4a43016c-23e8-4368-9ab3-87ddc18044f3	116292	26	116291	+	chromosome_1	2608419	2166504	2278550	81898	118264	60	tp:A:P	cm:i:12537	s1:i:81623	s2:i:0	dv:f:0.0368	rl:i:336
a1014a7b-e01e-4b7c-947c-a9edbf14f056	81844	35	81828	+	chromosome_1	2608419	2265527	2348091	63767	83093	60	tp:A:P	cm:i:9881	s1:i:63652	s2:i:3489	dv:f:0.0289	rl:i:276
e08ad50f-178c-4dd6-970b-4a9537dd2622	88985	33	88969	-	chromosome_1	2608419	2337222	2421290	72576	89824	60	tp:A:P	cm:i:12033	s1:i:72507	s2:i:2658	dv:f:0.0216	rl:i:155
aa0196f6-d558-4114-badc-1a999efe0aa2	94210	27	94095	+	chromosome_1	2608419	2404027	2492627	67352	95443	60	tp:A:P	cm:i:10333	s1:i:67226	s2:i:958	dv:f:0.0350	rl:i:576
509bcb87-474c-4a54-92cc-fc7ecae381da	134637	30	134338	+	chromosome_1	2608419	2472592	2608146	75107	138725	60	tp:A:P	cm:i:10502	s1:i:74407	s2:i:698	dv:f:0.0577	rl:i:1258
abb0b1f9-6a65-4ecc-a38b-6d37500851aa	112682	8	112669	+	chromosome_10	1107389	9	113458	87195	114486	60	tp:A:P	cm:i:13431	s1:i:86967	s2:i:6000	dv:f:0.0284	rl:i:3625
d544df42-0558-4bae-be6b-d20236d6bcc8	73355	28	73329	+	chromosome_10	1107389	93936	167917	57709	74496	60	tp:A:P	cm:i:8926	s1:i:57579	s2:i:287	dv:f:0.0287	rl:i:506
b23b4015-f7fb-4e43-9762-828c300045b5	82738	52	82721	+	chromosome_10	1107389	157641	241088	62452	84098	60	tp:A:P	cm:i:9344	s1:i:62299	s2:i:1212	dv:f:0.0332	rl:i:469
e69f4779-8a11-4a4e-81c3-09871a4af08d	98630	55	98575	-	chromosome_10	1107389	213804	313483	72021	100431	60	tp:A:P	cm:i:10841	s1:i:71809	s2:i:1219	dv:f:0.0353	rl:i:354
2914a584-5707-474d-934c-70fa1ee54923	121986	37	121959	+	chromosome_10	1107389	270750	393885	93174	124049	60	tp:A:P	cm:i:14298	s1:i:92949	s2:i:63	dv:f:0.0311	rl:i:24
cd9a6d18-cec2-4626-af3e-555d52bb6bdc	98473	42	98440	+	chromosome_10	1107389	376255	461111	56922	100346	60	tp:A:P	cm:i:8295	s1:i:56659	s2:i:0	dv:f:0.0529	rl:i:506
6be74d13-da19-4789-8fc4-51a1109bbc1e	133126	34	133118	-	chromosome_10	1107389	437876	567360	110279	134976	60	tp:A:P	cm:i:18059	s1:i:110100	s2:i:137	dv:f:0.0212	rl:i:277
075ea7b1-aa8c-4c7b-80e4-ee138b4b8b29	95391	27	95372	-	chromosome_10	1107389	550489	647175	65832	97774	60	tp:A:P	cm:i:9822	s1:i:65424	s2:i:144	dv:f:0.0397	rl:i:15
6cc76ce5-9002-492e-9ba7-260f7543008b	117929	35	117890	+	chromosome_10	1107389	609703	729404	99069	120751	60	tp:A:P	cm:i:15861	s1:i:98763	s2:i:720	dv:f:0.0216	rl:i:0
1d25d66d-c9af-4a8b-a96b-d52381e38158	159868	8468	159853	+	chromosome_10	1107389	698142	836536	113007	153150	60	tp:A:P	cm:i:17864	s1:i:112861	s2:i:0	dv:f:0.0301	rl:i:1290
1c5561e0-5619-4cd9-8d4b-ba5d0d1760bb	113695	30	109718	+	chromosome_10	1107389	822879	934021	81955	111968	60	tp:A:P	cm:i:12451	s1:i:81755	s2:i:236	dv:f:0.0333	rl:i:130
b8d849b5-3d5e-44b6-8c51-17636843d60f	77367	30	77346	-	chromosome_10	1107389	923076	994837	54547	78537	60	tp:A:P	cm:i:8305	s1:i:54415	s2:i:3347	dv:f:0.0366	rl:i:517
f71a0c91-4a0b-4a5b-b1bf-dab9ade785a0	120592	29	113957	-	chromosome_10	1107389	977775	1086173	81307	115898	60	tp:A:P	cm:i:12330	s1:i:81079	s2:i:0	dv:f:0.0351	rl:i:4154
b7906bb7-ac3f-49d4-ae96-f6a11989287a	74758	222	74747	-	chromosome_10	1107389	1038500	1107313	40731	76014	60	tp:A:P	cm:i:5778	s1:i:40519	s2:i:0	dv:f:0.0557	rl:i:5560
0df6dc17-641c-47a8-8511-a880d93ba9a9	68510	226	64572	-	chromosome_10	1107389	1042463	1107313	41198	65500	60	tp:A:P	cm:i:5631	s1:i:41079	s2:i:5099	dv:f:0.0470	rl:i:5813
722c1304-75c9-4fbb-bc95-0a30a6634c0a	61502	207	61410	-	chromosome_10	1107389	1045782	1107313	44659	62034	60	tp:A:P	cm:i:6685	s1:i:44570	s2:i:5853	dv:f:0.0313	rl:i:6996
1b288cff-a058-477b-9eac-69fbbcecdbed	59042	210	59035	-	chromosome_10	1107389	1048194	1107313	47387	59443	60	tp:A:P	cm:i:7329	s1:i:47341	s2:i:6330	dv:f:0.0213	rl:i:7706
bac558c7-8c33-4e74-955c-8bd6bd5aea65	57215	240	57198	-	chromosome_10	1107389	1050098	1107313	44059	57619	60	tp:A:P	cm:i:6736	s1:i:43994	s2:i:5692	dv:f:0.0255	rl:i:7541
92105a1d-5842-410e-ad04-af9875e78eeb	54054	276	54019	-	chromosome_10	1107389	1052687	1107313	29083	55034	60	tp:A:P	cm:i:3953	s1:i:28884	s2:i:4569	dv:f:0.0588	rl:i:4715
ba0fd7d5-128f-4d00-91dd-b2c5166903f9	52432	123	52398	-	chromosome_10	1107389	1054665	1107313	36428	53072	60	tp:A:P	cm:i:5461	s1:i:36328	s2:i:5361	dv:f:0.0342	rl:i:5854
4b011f7b-c82a-4fc1-8b36-f5b018282cd6	52425	266	52420	-	chromosome_10	1107389	1054870	1107313	39967	52766	60	tp:A:P	cm:i:6121	s1:i:39926	s2:i:5910	dv:f:0.0255	rl:i:7219
c9e07880-679c-4a43-8390-9196f7f80bb6	52266	193	52035	-	chromosome_10	1107389	1055120	1107313	30159	52926	60	tp:A:P	cm:i:4082	s1:i:29978	s2:i:4680	dv:f:0.0539	rl:i:4972
d6710f04-1cfe-4824-8418-154f77bc15e9	47631	219	47488	-	chromosome_10	1107389	1059309	1107313	27923	48415	60	tp:A:P	cm:i:3929	s1:i:27757	s2:i:4247	dv:f:0.0499	rl:i:5333
b4b67094-633e-472d-ab09-0cc9d1344b91	44686	222	44660	-	chromosome_10	1107389	1060431	1107313	16566	47081	60	tp:A:P	cm:i:2264	s1:i:16040	s2:i:2624	dv:f:0.0845	rl:i:2820
2597ce6f-384b-455e-869c-929c3a103d7c	41143	263	41127	-	chromosome_10	1107389	1066126	1107313	28985	41496	60	tp:A:P	cm:i:4233	s1:i:28934	s2:i:5667	dv:f:0.0335	rl:i:6077
66d73c55-9e78-4ed3-9987-d811cf54d986	36891	278	36888	-	chromosome_10	1107389	1070599	1107313	26168	37056	60	tp:A:P	cm:i:3789	s1:i:26127	s2:i:5630	dv:f:0.0332	rl:i:5472
1e9939a3-206f-4289-ad85-51e8fc4012d7	32583	227	32509	-	chromosome_10	1107389	1074796	1107313	21792	32839	60	tp:A:P	cm:i:3195	s1:i:21706	s2:i:3845	dv:f:0.0373	rl:i:4487
8a01c296-3e4e-4198-94ab-018ccb663dc3	125764	170	125761	+	chromosome_11	1087446	276	119524	72726	128708	60	tp:A:P	cm:i:10249	s1:i:72187	s2:i:1062	dv:f:0.0546	rl:i:2419
3ced73fe-8c6e-480b-8029-3ca5bf298b36	95833	34	95821	-	chromosome_11	1087446	98627	194399	67643	97520	60	tp:A:P	cm:i:10485	s1:i:67356	s2:i:371	dv:f:0.0359	rl:i:23
1449a462-dbfe-4eb8-b2d1-d5c3af316617	95736	39	95708	+	chromosome_11	1087446	175041	269236	74364	96988	60	tp:A:P	cm:i:11601	s1:i:74236	s2:i:249	dv:f:0.0283	rl:i:407
d6012acf-db88-41ac-a59a-e0adb97ba78f	92817	37	92804	+	chromosome_11	1087446	236081	328898	69138	94163	60	tp:A:P	cm:i:10492	s1:i:68998	s2:i:1650	dv:f:0.0320	rl:i:3250
f8415ffb-9e6d-41c2-8f5c-63656fe7e28f	73617	75	73606	+	chromosome_11	1087446	318801	391743	51630	74903	60	tp:A:P	cm:i:7754	s1:i:51382	s2:i:0	dv:f:0.0377	rl:i:15
d8a364ab-7c14-4f13-99e0-570fde510ad3	115471	65	115456	-	chromosome_11	1087446	362534	480242	87267	123747	60	tp:A:P	cm:i:13477	s1:i:87052	s2:i:118	dv:f:0.0313	rl:i:518
f11f7da3-457b-44da-afaf-771cde940909	110629	58	110221	-	chromosome_11	1087446	453623	571387	87591	118510	60	tp:A:P	cm:i:13649	s1:i:87421	s2:i:0	dv:f:0.0276	rl:i:15
b7e3356b-0b61-4e29-a209-52c78080ded5	117994	28	117903	-	chromosome_11	1087446	534962	653500	98351	119182	60	tp:A:P	cm:i:15795	s1:i:98231	s2:i:983	dv:f:0.0224	rl:i:107
bc61c4c5-2b1f-4ab2-8a2d-35576d9a5be8	108350	29	108332	+	chromosome_11	1087446	641974	741558	75932	109758	60	tp:A:P	cm:i:11755	s1:i:75764	s2:i:273	dv:f:0.0365	rl:i:56
042310c0-3c39-432c-b682-3927f7b04906	133723	37	133701	-	chromosome_11	1087446	690535	814814	98570	137256	60	tp:A:P	cm:i:15615	s1:i:98402	s2:i:257	dv:f:0.0314	rl:i:99
3f6d3da8-073e-4b20-8487-b0210467d5c6	135708	22	135692	+	chromosome_11	1087446	784687	909051	92116	139484	60	tp:A:P	cm:i:14017	s1:i:91922	s2:i:0	dv:f:0.0395	rl:i:839
31a9f273-05fd-4acb-8c14-d73b1d3968a6	112654	40	110445	-	chromosome_11	1087446	886156	999108	58681	113920	60	tp:A:P	cm:i:8014	s1:i:58106	s2:i:4177	dv:f:0.0622	rl:i:2135
972df0cc-81fb-42da-98ab-cc5b8c381b75	104567	191	104507	-	chromosome_11	1087446	982347	1087274	80594	105695	60	tp:A:P	cm:i:12487	s1:i:80451	s2:i:5374	dv:f:0.0273	rl:i:6507
dac13089-ade9-47b3-9444-57cbc4b47d8e	90413	6348	90358	-	chromosome_12	1052234	31	85504	63389	86687	60	tp:A:P	cm:i:9747	s1:i:63195	s2:i:1581	dv:f:0.0301	rl:i:4570
71b68be1-d6b3-46b9-b0f4-9f4301bc51ff	139185	357	139069	+	chromosome_12	1052234	26868	163147	92327	141626	60	tp:A:P	cm:i:14462	s1:i:91842	s2:i:0	dv:f:0.0384	rl:i:1460
f0c26078-9a5f-4b02-aaa0-198af3641ba6	83262	35	83238	-	chromosome_12	1052234	138386	222244	56618	84884	60	tp:A:P	cm:i:8191	s1:i:56360	s2:i:4459	dv:f:0.0424	rl:i:48
8f9215e8-7d46-4b1e-817c-7436c399fc54	75178	6510	75166	-	chromosome_12	1052234	207496	277042	53706	69918	60	tp:A:P	cm:i:8479	s1:i:53565	s2:i:1635	dv:f:0.0278	rl:i:0
18b4d313-acde-4327-b662-f64596a8acbd	78472	28	78442	+	chromosome_12	1052234	260974	330687	54808	79416	60	tp:A:P	cm:i:8628	s1:i:54719	s2:i:601	dv:f:0.0355	rl:i:499
684595d5-2c47-4b2f-b656-7313ca7a6d21	134393	35	129301	-	chromosome_12	1052234	316181	427957	87821	130958	60	tp:A:P	cm:i:13836	s1:i:87636	s2:i:143	dv:f:0.0366	rl:i:1606
af6400c2-d341-453d-a50d-7864dc4cca80	107682	46	107556	-	chromosome_12	1052234	399092	495052	77813	108677	60	tp:A:P	cm:i:12236	s1:i:77713	s2:i:0	dv:f:0.0326	rl:i:1483
3302d9a0-84c5-4c25-8d3c-75fdefd0bc51	87013	40	86958	-	chromosome_12	1052234	482729	575131	63537	94751	60	tp:A:P	cm:i:9629	s1:i:63316	s2:i:0	dv:f:0.0349	rl:i:120
1ddd0366-edb3-4410-a58c-b9b75367b712	137410	36	134925	+	chromosome_12	1052234	556296	679201	100335	137672	60	tp:A:P	cm:i:16152	s1:i:100125	s2:i:48	dv:f:0.0297	rl:i:325
976e8abe-603d-458c-b94f-4da49a40cdc3	107319	41	107289	-	chromosome_12	1052234	662313	771801	58277	110430	60	tp:A:P	cm:i:8150	s1:i:57762	s2:i:1865	dv:f:0.0599	rl:i:576
e8038dcc-50f6-421e-ab44-704e18619abf	119060	36	118869	-	chromosome_12	1052234	747734	867453	97294	120438	60	tp:A:P	cm:i:15466	s1:i:97148	s2:i:4412	dv:f:0.0236	rl:i:2121
b2b4e22f-56b6-46f7-b951-3a4aa8b49d19	101950	7	101940	+	chromosome_12	1052234	831337	929328	73597	103600	60	tp:A:P	cm:i:11223	s1:i:73419	s2:i:2982	dv:f:0.0349	rl:i:2112
47a680b3-57b5-431a-abd3-e4ebf97d7816	132854	243	132854	-	chromosome_12	1052234	917773	1052014	74023	137132	60	tp:A:P	cm:i:10328	s1:i:73210	s2:i:3389	dv:f:0.0576	rl:i:2065
b1326cb2-bffc-423f-ae29-a5ddfe88e1c1	120761	54	120759	-	chromosome_13	959323	9444	129003	43273	124943	60	tp:A:P	cm:i:5364	s1:i:42436	s2:i:54	dv:f:0.0960	rl:i:95
78e8891e-97ea-4dcc-af2f-e978ea037c4a	86278	56	86269	-	chromosome_13	959323	111165	198116	58259	87829	60	tp:A:P	cm:i:8276	s1:i:58074	s2:i:757	dv:f:0.0442	rl:i:166
14266169-f358-4c76-9f3f-521b0efeac29	103408	29	103380	+	chromosome_13	959323	168809	272975	85630	104803	60	tp:A:P	cm:i:13661	s1:i:85502	s2:i:3360	dv:f:0.0219	rl:i:2920
ef5c5395-4b2a-4d71-90c2-2e5c6aedfb64	76871	136	76812	-	chromosome_13	959323	262145	343132	21968	81541	60	tp:A:P	cm:i:2609	s1:i:21018	s2:i:1305	dv:f:0.1138	rl:i:114
1248fad8-a504-4880-b3a2-5d5a22b10bab	115284	109	115231	+	chromosome_13	959323	327487	438005	47140	118181	60	tp:A:P	cm:i:6194	s1:i:46558	s2:i:2104	dv:f:0.0827	rl:i:1089
bbf39976-edad-4a3c-b248-a46a79a2dab2	83425	33	83408	+	chromosome_13	959323	427651	505345	60946	84821	60	tp:A:P	cm:i:9499	s1:i:60756	s2:i:0	dv:f:0.0315	rl:i:2756
0d0f9978-87bd-4966-8008-8fa789072114	131913	33	131899	+	chromosome_13	959323	479091	612953	83509	135123	60	tp:A:P	cm:i:12015	s1:i:83014	s2:i:3556	dv:f:0.0475	rl:i:1592
2dcfe616-55c0-46ea-a7ec-81a7cc0de7fa	146607	69	146591	-	chromosome_13	959323	561018	688582	94735	148663	60	tp:A:P	cm:i:14661	s1:i:94475	s2:i:3738	dv:f:0.0408	rl:i:2428
92bf438b-1ee1-4175-b1d4-551e3e1d43be	134932	41	134611	-	chromosome_13	959323	668828	786813	91778	137235	60	tp:A:P	cm:i:14228	s1:i:91398	s2:i:0	dv:f:0.0374	rl:i:1108
c98f23ff-1c29-499b-9cfd-2a25c898e949	112967	60	112957	+	chromosome_13	959323	775961	882024	67350	115162	60	tp:A:P	cm:i:9661	s1:i:67016	s2:i:0	dv:f:0.0519	rl:i:96
6e79b5f1-2c18-4ba4-8626-1d2904784e5c	120862	33	120488	+	chromosome_13	959323	849089	959022	87418	121998	60	tp:A:P	cm:i:13873	s1:i:87282	s2:i:0	dv:f:0.0322	rl:i:1037
56b5a557-7e0b-457f-95a4-5ea247210cbb	107795	2912	107556	+	chromosome_13	959323	856873	959022	67424	106623	60	tp:A:P	cm:i:10053	s1:i:67122	s2:i:597	dv:f:0.0443	rl:i:760
dd488c61-7527-4cad-bead-0fbc410a8b60	126934	31	126926	-	chromosome_14	898576	22	124945	102220	128653	60	tp:A:P	cm:i:16318	s1:i:102022	s2:i:3655	dv:f:0.0248	rl:i:1344
21d273f0-4c87-4524-b514-2f245ac0cfae	87450	44	87441	-	chromosome_14	898576	100304	188222	74607	88413	60	tp:A:P	cm:i:12334	s1:i:74526	s2:i:5170	dv:f:0.0186	rl:i:1393
775cb521-a227-4516-824b-25b34b2eabf0	107424	42	107401	+	chromosome_14	898576	170345	278501	87646	108875	60	tp:A:P	cm:i:13922	s1:i:87510	s2:i:4426	dv:f:0.0240	rl:i:955
382ebb03-5212-418a-a06d-d38d2f829f3f	89539	29	89538	-	chromosome_14	898576	244935	335668	71913	91375	60	tp:A:P	cm:i:11190	s1:i:71795	s2:i:1465	dv:f:0.0264	rl:i:593
d80eed9a-f890-4444-88c7-5162a7a38f4e	88986	614	88923	+	chromosome_14	898576	311459	407667	3263	96220	60	tp:A:P	cm:i:305	s1:i:1858	s2:i:296	dv:f:0.2660	rl:i:15
5d6abf5f-3fc2-4807-9d1e-d18a063d49d5	113995	37	112483	-	chromosome_14	898576	379323	473555	69746	114823	60	tp:A:P	cm:i:10766	s1:i:69513	s2:i:79	dv:f:0.0449	rl:i:188
c47f08f4-e889-4a3c-9087-f961e5c21928	101187	35	101119	+	chromosome_14	898576	447545	549793	80523	103084	60	tp:A:P	cm:i:12249	s1:i:80317	s2:i:2219	dv:f:0.0286	rl:i:15
189db907-f890-4bd9-a4b8-78413b076a83	103312	39	103303	+	chromosome_14	898576	522021	622297	52081	105779	60	tp:A:P	cm:i:6681	s1:i:51567	s2:i:233	dv:f:0.0705	rl:i:15
26657740-7a73-4759-8995-bf3be42afeda	81528	55	81509	-	chromosome_14	898576	601667	684296	53706	83295	60	tp:A:P	cm:i:7619	s1:i:53469	s2:i:1971	dv:f:0.0458	rl:i:511
f210ac0d-70b3-4137-a3f4-9d92a73a5f3a	95432	31	95416	-	chromosome_14	898576	661336	754160	71361	98708	60	tp:A:P	cm:i:11018	s1:i:71113	s2:i:1269	dv:f:0.0319	rl:i:45
2f7ec244-84eb-4a39-aef0-f71de8b8726c	129916	49	129630	-	chromosome_14	898576	725155	848660	97602	131714	60	tp:A:P	cm:i:15245	s1:i:97222	s2:i:5814	dv:f:0.0300	rl:i:1224
dcaf8aec-8253-4e8f-bf5e-00080e5c584b	92225	12	92154	-	chromosome_14	898576	805443	898565	64917	94274	60	tp:A:P	cm:i:9505	s1:i:64592	s2:i:4596	dv:f:0.0382	rl:i:2267
ffc8bd53-a501-4a9e-9b50-aeb100b2cd1b	119746	281	119726	+	chromosome_15	897230	209	117735	41818	124158	60	tp:A:P	cm:i:5164	s1:i:40896	s2:i:542	dv:f:0.0976	rl:i:458
f9768a8d-8dbf-48b5-bd09-2d048d2c9e70	111113	45	111097	+	chromosome_15	897230	68216	173007	86544	112488	60	tp:A:P	cm:i:14141	s1:i:86413	s2:i:0	dv:f:0.0257	rl:i:794
c033c110-01fd-42d1-b4ba-f58f2861a08e	82047	42	82025	-	chromosome_15	897230	134261	213688	60272	83268	60	tp:A:P	cm:i:9245	s1:i:60139	s2:i:0	dv:f:0.0338	rl:i:45
53973726-d459-47d6-ae65-4c0a04638ce4	113705	35	113696	-	chromosome_15	897230	202456	307511	79335	115356	60	tp:A:P	cm:i:12266	s1:i:79055	s2:i:0	dv:f:0.0365	rl:i:80
b6bf6e6e-2ac1-4a5c-9206-64ceaed06a3f	107578	33	107447	-	chromosome_15	897230	279976	390041	84742	110745	60	tp:A:P	cm:i:13158	s1:i:84537	s2:i:0	dv:f:0.0282	rl:i:136
111136f7-325b-45d3-8dee-567874753e9d	108906	33	100765	+	chromosome_15	897230	357704	453507	68714	102473	60	tp:A:P	cm:i:10455	s1:i:68419	s2:i:0	dv:f:0.0385	rl:i:2041
e94a3c65-e995-49d0-9629-9aa353bc6c16	108665	35	108647	+	chromosome_15	897230	415791	519102	85510	109674	60	tp:A:P	cm:i:13739	s1:i:85420	s2:i:5711	dv:f:0.0239	rl:i:6090
9beab061-49e1-469e-a6e7-e571cbf46752	130943	58	130601	-	chromosome_15	897230	481308	606758	14230	132851	60	tp:A:P	cm:i:1617	s1:i:13511	s2:i:264	dv:f:0.1806	rl:i:160
a7c60538-cb8a-47c5-8cfb-911431e03394	112319	44	112318	-	chromosome_15	897230	581187	692698	91665	113500	60	tp:A:P	cm:i:15006	s1:i:91336	s2:i:5653	dv:f:0.0222	rl:i:833
6eb64818-9051-4f36-9adb-94335fb74753	67266	31	67249	+	chromosome_15	897230	681280	748019	52257	68275	60	tp:A:P	cm:i:8037	s1:i:52160	s2:i:0	dv:f:0.0296	rl:i:15
d9004703-d447-4ec1-acea-45380c2762b0	72368	35	72349	-	chromosome_15	897230	720486	793479	49028	73736	60	tp:A:P	cm:i:7069	s1:i:48827	s2:i:3761	dv:f:0.0430	rl:i:108
9fe3398b-22b3-42ee-b67f-da3a5b5abadf	82748	42	82731	-	chromosome_15	897230	776926	855393	60341	83752	60	tp:A:P	cm:i:9363	s1:i:60159	s2:i:3735	dv:f:0.0322	rl:i:2602
299798f4-fe7c-434a-9d98-d07a9be2d780	95963	4097	95956	+	chromosome_15	897230	806361	897220	74110	92922	60	tp:A:P	cm:i:12002	s1:i:73980	s2:i:6345	dv:f:0.0225	rl:i:3421
13b30ce0-ca12-438a-b7db-cf755e2dfe88	93394	25	91699	-	chromosome_15	897230	806482	897220	75743	92739	60	tp:A:P	cm:i:12348	s1:i:75623	s2:i:6242	dv:f:0.0200	rl:i:3487
b054138b-309d-4d67-9e4b-79dbcedc4aa0	86704	53	86697	+	chromosome_15	897230	810757	897220	60703	88528	60	tp:A:P	cm:i:8961	s1:i:60475	s2:i:5406	dv:f:0.0382	rl:i:2922
05dc34cc-bc57-4b62-a366-4194b5f53f49	85332	35	85323	+	chromosome_15	897230	811817	897220	49856	87475	60	tp:A:P	cm:i:6875	s1:i:49557	s2:i:4909	dv:f:0.0551	rl:i:2117
10a0e3d1-1d70-420d-8940-e860e4d56f1e	75633	32	75624	+	chromosome_15	897230	822729	897220	61302	76352	60	tp:A:P	cm:i:9904	s1:i:61227	s2:i:6244	dv:f:0.0220	rl:i:3249
46c23363-e726-4047-9824-ffcb19b90ef3	73893	190	73881	+	chromosome_15	897230	823378	897220	54978	75617	60	tp:A:P	cm:i:8410	s1:i:54731	s2:i:5261	dv:f:0.0316	rl:i:2709
a366eb2e-77b5-4d03-a02c-0ede9cb54833	74131	31	74118	+	chromosome_15	897230	824016	897220	55778	75178	60	tp:A:P	cm:i:8701	s1:i:55653	s2:i:5899	dv:f:0.0296	rl:i:2569
070534a5-4e06-4f21-aac0-6b9294d815f7	68099	23	68077	-	chromosome_15	897230	830041	897220	52687	69045	60	tp:A:P	cm:i:8265	s1:i:52572	s2:i:6174	dv:f:0.0271	rl:i:2681
4ca20caa-4ffb-4872-829d-ac03146b425d	60722	30	60715	+	chromosome_15	897230	837470	897220	47227	61539	60	tp:A:P	cm:i:7435	s1:i:47130	s2:i:5929	dv:f:0.0264	rl:i:2759
987e4478-df12-4a7c-89ff-8bbdd31f43ed	58139	37	58132	+	chromosome_15	897230	840104	897220	43874	58902	60	tp:A:P	cm:i:6799	s1:i:43787	s2:i:5735	dv:f:0.0297	rl:i:2348
956294ac-6a0d-449e-88cd-2143011730ff	53819	22	53799	-	chromosome_15	897230	844459	897220	41342	54494	60	tp:A:P	cm:i:6526	s1:i:41262	s2:i:5941	dv:f:0.0272	rl:i:1509
0d4837a4-f41a-49d5-8adc-2c720fe71f03	114874	34	114618	-	chromosome_16	860830	251	111687	86046	116721	60	tp:A:P	cm:i:13367	s1:i:85747	s2:i:3418	dv:f:0.0301	rl:i:3325
1b04e14d-302c-492c-a0e1-3e7372e10c2f	103652	57	103631	+	chromosome_16	860830	73959	169618	73354	105058	60	tp:A:P	cm:i:11371	s1:i:73209	s2:i:497	dv:f:0.0356	rl:i:288
3bb4ff35-62fd-40dd-8063-46f63f201bac	101502	34	101458	+	chromosome_16	860830	159450	261909	75273	103375	60	tp:A:P	cm:i:11289	s1:i:75037	s2:i:481	dv:f:0.0345	rl:i:0
93b352f2-dbc5-4c95-a48d-0bfdac46a2f2	108938	29	108910	-	chromosome_16	860830	215096	324754	90581	110312	60	tp:A:P	cm:i:14524	s1:i:90455	s2:i:6205	dv:f:0.0223	rl:i:1118
589fbcba-f397-4014-82bb-abbc1a07752d	74188	35	74172	-	chromosome_16	860830	308311	381774	42116	76540	60	tp:A:P	cm:i:6032	s1:i:41757	s2:i:72	dv:f:0.0539	rl:i:2816
0f83f6de-94e1-48f1-99cb-52d223a96105	86664	35	86626	+	chromosome_16	860830	361868	447162	51366	88504	60	tp:A:P	cm:i:7367	s1:i:51066	s2:i:1907	dv:f:0.0520	rl:i:1357
466c2821-c0fe-4845-b55d-3a72e1d12564	116953	31	116938	-	chromosome_16	860830	423696	541114	92316	118651	60	tp:A:P	cm:i:14635	s1:i:92071	s2:i:1488	dv:f:0.0266	rl:i:159
f1e197b1-0856-4b71-a935-764b87b96a9d	108436	45	108429	-	chromosome_16	860830	513269	610526	69031	110037	60	tp:A:P	cm:i:10303	s1:i:68840	s2:i:53	dv:f:0.0436	rl:i:4338
817fd967-2e42-4762-9530-c96aacca0edf	89811	45	89799	-	chromosome_16	860830	583791	672986	65350	91444	60	tp:A:P	cm:i:9875	s1:i:65068	s2:i:590	dv:f:0.0350	rl:i:304
166205b6-3494-4950-8c69-469fdee6f64d	102524	49	102505	+	chromosome_16	860830	652852	756777	74884	104759	60	tp:A:P	cm:i:11143	s1:i:74598	s2:i:5795	dv:f:0.0363	rl:i:22
b5d13875-6b8d-4b8c-b1e0-38032565dcf7	93747	35	93733	+	chromosome_16	860830	734143	829332	60906	96041	60	tp:A:P	cm:i:8715	s1:i:60589	s2:i:3376	dv:f:0.0457	rl:i:1271
2f77acdc-507c-4ab9-98ff-d5e05de57528	66795	48	66693	+	chromosome_16	860830	793494	860792	52116	67795	60	tp:A:P	cm:i:8164	s1:i:51990	s2:i:3864	dv:f:0.0273	rl:i:1715
8a6d0e89-b8d8-484d-bf67-b686f6cdbc38	66314	190	66287	-	chromosome_16	860830	793878	860792	51059	67338	60	tp:A:P	cm:i:8076	s1:i:50932	s2:i:3970	dv:f:0.0279	rl:i:1728
96170eab-d12c-473f-acc3-e71204b79087	63283	38	63239	+	chromosome_16	860830	796762	860792	40344	64694	60	tp:A:P	cm:i:5811	s1:i:40132	s2:i:3501	dv:f:0.0463	rl:i:1435
c8feace0-ac46-458d-8ea8-60d28e86ffad	62491	72	62454	-	chromosome_16	860830	797435	860792	41146	63943	60	tp:A:P	cm:i:5978	s1:i:40934	s2:i:2804	dv:f:0.0447	rl:i:1223
9380325c-2d2b-4e04-a3a0-c61ffb07a634	53742	68	53719	-	chromosome_16	860830	806680	860792	42101	54540	60	tp:A:P	cm:i:6722	s1:i:41997	s2:i:2803	dv:f:0.0267	rl:i:1154
56355eb5-777b-44cf-8a7f-0ee2581c39f1	53688	28	53593	+	chromosome_16	860830	806898	860792	44679	54274	60	tp:A:P	cm:i:7227	s1:i:44607	s2:i:2972	dv:f:0.0208	rl:i:1310
8d1064a1-c1d0-4845-bf5d-fd3c4dda42be	49574	34	49436	+	chromosome_16	860830	811103	860792	41437	50021	60	tp:A:P	cm:i:6702	s1:i:41387	s2:i:2748	dv:f:0.0201	rl:i:1217
8aa8c94c-de68-4c5c-a606-5703bdb8d92e	48216	90	48207	-	chromosome_16	860830	811732	860792	28664	49551	60	tp:A:P	cm:i:4078	s1:i:28445	s2:i:1892	dv:f:0.0528	rl:i:762
59c7a56c-5908-45e3-a80c-68329abfea9a	46750	28	46726	+	chromosome_16	860830	813818	860792	38008	47361	60	tp:A:P	cm:i:6041	s1:i:37934	s2:i:2768	dv:f:0.0236	rl:i:858
c87c9a7f-a57b-40a7-bd1e-5833421c055e	44901	33	44844	+	chromosome_16	860830	815589	860792	34631	45579	60	tp:A:P	cm:i:5357	s1:i:34550	s2:i:2665	dv:f:0.0289	rl:i:784
9e15ad4c-3fa7-4396-9ce2-2a48a987ae15	127395	8	127364	+	chromosome_17	803256	9	129320	90373	130262	60	tp:A:P	cm:i:13669	s1:i:89978	s2:i:4816	dv:f:0.0366	rl:i:1795
bdd60296-c51f-481b-984d-e167a02d44ce	91100	26	91085	+	chromosome_17	803256	118579	198609	61631	92327	60	tp:A:P	cm:i:9501	s1:i:61488	s2:i:0	dv:f:0.0383	rl:i:504
8eb2a186-1425-4491-bec0-8af716395c4e	101776	78	101757	+	chromosome_17	803256	175699	277617	78083	104210	60	tp:A:P	cm:i:12134	s1:i:77707	s2:i:0	dv:f:0.0286	rl:i:2551
0fe5dea8-17cb-4af5-ba4c-9be3caa93a73	145813	40	145804	-	chromosome_17	803256	267265	405337	61241	150628	60	tp:A:P	cm:i:7884	s1:i:60423	s2:i:0	dv:f:0.0823	rl:i:156
2a98d778-ee43-498c-a7fd-ecc1d98737f8	83867	29	83845	-	chromosome_17	803256	377198	461572	66168	84992	60	tp:A:P	cm:i:10305	s1:i:66053	s2:i:2751	dv:f:0.0283	rl:i:216
ef6361b9-d586-4be1-aaaf-95383bdabf98	101930	31	101925	-	chromosome_17	803256	428729	525084	61532	104027	60	tp:A:P	cm:i:9101	s1:i:61240	s2:i:2042	dv:f:0.0494	rl:i:981
ea9b432a-60a6-4cf5-a555-fe6bb049eef5	90907	30	88877	+	chromosome_17	803256	510661	603033	59035	93126	60	tp:A:P	cm:i:8534	s1:i:58650	s2:i:1611	dv:f:0.0441	rl:i:30
3e22c0a6-ff84-4fce-aa68-d9316dd39dd6	97244	29	97200	+	chromosome_17	803256	588711	675790	62715	99054	60	tp:A:P	cm:i:9545	s1:i:62399	s2:i:0	dv:f:0.0431	rl:i:46
4ce51f21-8b39-482c-b406-caf9f64f25ce	113778	60	113762	-	chromosome_17	803256	634240	741923	87538	115299	60	tp:A:P	cm:i:14108	s1:i:87199	s2:i:561	dv:f:0.0273	rl:i:623
de5bba0c-3f46-4cc7-9030-afbdf4d568cc	91233	199	91217	-	chromosome_17	803256	711658	803197	72742	92188	60	tp:A:P	cm:i:11399	s1:i:72640	s2:i:4158	dv:f:0.0258	rl:i:2371
2d776e15-04a3-4c0d-b3fb-a5117432762a	85498	42	85271	+	chromosome_17	803256	716714	803197	57451	87130	60	tp:A:P	cm:i:8501	s1:i:57219	s2:i:3476	dv:f:0.0411	rl:i:1886
31f4d918-265d-4968-bff1-5047276eca5e	82890	28	82694	+	chromosome_17	803256	719534	803197	63517	84203	60	tp:A:P	cm:i:9844	s1:i:63350	s2:i:3903	dv:f:0.0289	rl:i:2282
79e5aa7d-f82f-40ef-a460-ea88e631f84e	77259	222	77246	-	chromosome_17	803256	725428	803197	57170	78421	60	tp:A:P	cm:i:8550	s1:i:57011	s2:i:3394	dv:f:0.0342	rl:i:2174
04cffa24-6a16-4e87-ac72-6df3d681e11b	72929	66	72582	+	chromosome_17	803256	730040	803197	39954	74327	60	tp:A:P	cm:i:5388	s1:i:39597	s2:i:2670	dv:f:0.0606	rl:i:1990
13c22cfa-451b-4106-899e-c5b65869f47f	110286	113	110238	+	chromosome_18	759571	143	107307	58219	112733	60	tp:A:P	cm:i:7832	s1:i:57773	s2:i:1395	dv:f:0.0641	rl:i:717
bc8b4c09-15c2-479a-9ae0-0046f8983008	107083	109	107047	+	chromosome_18	759571	83509	181669	43590	109506	60	tp:A:P	cm:i:5463	s1:i:43143	s2:i:85	dv:f:0.0863	rl:i:172
c54a4456-7098-4758-bc15-8d9867d2aacc	92354	36	92307	+	chromosome_18	759571	170188	260821	45515	95257	60	tp:A:P	cm:i:6162	s1:i:44999	s2:i:423	dv:f:0.0686	rl:i:234
866068b2-478d-4bec-bfb0-4412996bc800	110317	27	104231	+	chromosome_18	759571	239651	344731	87519	105628	60	tp:A:P	cm:i:14204	s1:i:87406	s2:i:1283	dv:f:0.0217	rl:i:30
6ca2e35b-7ccb-4b25-8c0c-9aae17d2e378	139714	27	128259	+	chromosome_18	759571	293282	414780	100293	129934	60	tp:A:P	cm:i:15949	s1:i:100139	s2:i:0	dv:f:0.0272	rl:i:352
3dbf7d5f-8f23-4968-84c6-45a8814d8356	139704	12059	139595	-	chromosome_18	759571	293646	414780	87761	129891	60	tp:A:P	cm:i:13105	s1:i:87458	s2:i:0	dv:f:0.0395	rl:i:559
6a954dd3-986e-4f16-9f6d-af157cb0b760	114872	88	114811	+	chromosome_18	759571	395417	498379	62984	117533	60	tp:A:P	cm:i:8860	s1:i:62561	s2:i:0	dv:f:0.0589	rl:i:563
f6c2c67f-645f-45de-ba02-9aa5484bf1ec	125193	52	125179	+	chromosome_18	759571	471125	598841	92149	128781	60	tp:A:P	cm:i:13808	s1:i:91831	s2:i:184	dv:f:0.0353	rl:i:824
45ad25c6-b423-499f-a41c-001585cefb3a	90440	31	90439	-	chromosome_18	759571	579249	670624	74087	91967	60	tp:A:P	cm:i:11757	s1:i:73911	s2:i:2800	dv:f:0.0242	rl:i:425
da09e254-98a0-435a-98fb-41b11923fcf3	111594	231	111566	-	chromosome_18	759571	650170	759362	76402	113900	60	tp:A:P	cm:i:11412	s1:i:76176	s2:i:2652	dv:f:0.0385	rl:i:4716
5eaed8c1-7bef-4f30-bd63-c075c89eb8fc	104916	321	104791	-	chromosome_18	759571	654006	759362	78504	106186	60	tp:A:P	cm:i:12025	s1:i:78310	s2:i:5471	dv:f:0.0306	rl:i:4706
368817a4-5ee8-4285-858f-49a8bf201852	131642	228	131630	+	chromosome_19	716929	254	133671	85838	134582	60	tp:A:P	cm:i:12416	s1:i:85401	s2:i:3805	dv:f:0.0451	rl:i:707
c357f2a2-141e-4b92-a7ae-1b53ed9fbe80	187610	37	187574	-	chromosome_19	716929	41590	232342	141368	192820	60	tp:A:P	cm:i:21510	s1:i:140648	s2:i:899	dv:f:0.0327	rl:i:194
f5e9ddf3-3809-444f-a993-3aaea4c85c10	99287	31	99270	-	chromosome_19	716929	211058	310921	81032	100493	60	tp:A:P	cm:i:12993	s1:i:80935	s2:i:5003	dv:f:0.0235	rl:i:584
ba8533f5-3780-41a0-9a36-a73950f06d34	110294	29	110279	+	chromosome_19	716929	293055	403844	93080	111478	60	tp:A:P	cm:i:15101	s1:i:92999	s2:i:3781	dv:f:0.0208	rl:i:970
fbbda704-fb2d-4e19-a1de-6cc93dcf4f0a	146222	29	146207	-	chromosome_19	716929	369904	517041	120483	148051	60	tp:A:P	cm:i:19215	s1:i:120335	s2:i:2833	dv:f:0.0225	rl:i:1334
e13e4939-6824-4433-bdd1-13facab136bf	118409	242	118407	-	chromosome_19	716929	482216	601363	80383	120521	60	tp:A:P	cm:i:11849	s1:i:80039	s2:i:1199	dv:f:0.0413	rl:i:842
c1f62b30-75a6-4265-a4ea-a15248e0df8a	154884	197	154867	-	chromosome_19	716929	555939	711703	124114	156772	60	tp:A:P	cm:i:19520	s1:i:123955	s2:i:6138	dv:f:0.0256	rl:i:3557
d387026d-1f13-4218-91fd-6d7d46ba5185	142049	177	142029	-	chromosome_19	716929	568625	711703	113775	143970	60	tp:A:P	cm:i:18118	s1:i:113563	s2:i:6773	dv:f:0.0245	rl:i:3788
ad411d7c-518c-4c48-88b0-4f325de912cc	122288	187	122277	-	chromosome_19	716929	588941	711703	100438	123589	60	tp:A:P	cm:i:16112	s1:i:100301	s2:i:7043	dv:f:0.0225	rl:i:3846
a0e98140-d5b5-4e7d-b621-49a59f6716b7	112714	87	112589	-	chromosome_2	2499861	125	114913	45759	116182	60	tp:A:P	cm:i:5839	s1:i:45012	s2:i:1268	dv:f:0.0857	rl:i:362
0eb81068-d1ed-4941-b3ba-afbaa14b8e8b	142970	52	142953	+	chromosome_2	2499861	61173	208392	88406	150887	60	tp:A:P	cm:i:12161	s1:i:87886	s2:i:167	dv:f:0.0527	rl:i:503
8643c120-9c64-466e-9ab9-442fca5cb998	105909	27	105889	-	chromosome_2	2499861	193291	298295	79703	107747	60	tp:A:P	cm:i:12121	s1:i:79500	s2:i:0	dv:f:0.0323	rl:i:947
a39a78b1-5608-4de3-b1de-1162f1250f6b	103444	35	103359	-	chromosome_2	2499861	277369	381529	82066	104901	60	tp:A:P	cm:i:13009	s1:i:81910	s2:i:3972	dv:f:0.0268	rl:i:296
19aabbf7-e16b-4524-9ef3-d1eae850d6a3	119260	27	119251	-	chromosome_2	2499861	368272	489365	73923	122361	60	tp:A:P	cm:i:10305	s1:i:73464	s2:i:2618	dv:f:0.0513	rl:i:824
ef15f7fe-bfff-4a40-95cf-9338b152e624	112710	5745	112601	+	chromosome_2	2499861	476256	576313	73914	108438	60	tp:A:P	cm:i:11245	s1:i:73694	s2:i:473	dv:f:0.0382	rl:i:546
fb9d0c64-b9a0-48f4-993f-99db1eaaa1a2	110527	85	104146	+	chromosome_2	2499861	552069	657425	71992	106314	60	tp:A:P	cm:i:10868	s1:i:71664	s2:i:3914	dv:f:0.0390	rl:i:575
3ba7f042-b3f6-4459-9611-808116e1f595	110632	36	110610	-	chromosome_2	2499861	629680	732519	84802	111703	60	tp:A:P	cm:i:14020	s1:i:84609	s2:i:1142	dv:f:0.0258	rl:i:1083
851f9f4f-77e8-4749-994e-8ef755e87d42	94872	39	94856	-	chromosome_2	2499861	708336	798677	72003	95894	60	tp:A:P	cm:i:11350	s1:i:71852	s2:i:514	dv:f:0.0288	rl:i:2629
0d36a39c-317a-4d48-a1f2-d5c9e15d4491	80743	36	80730	-	chromosome_2	2499861	787732	858856	54248	82055	60	tp:A:P	cm:i:8413	s1:i:54050	s2:i:1769	dv:f:0.0392	rl:i:512
69a58fbe-8c20-425b-9490-27c3ac7d5d5e	109672	61	109669	-	chromosome_2	2499861	831745	940606	34086	114943	60	tp:A:P	cm:i:4163	s1:i:33062	s2:i:1768	dv:f:0.1059	rl:i:160
1f66f916-bdad-4a38-adf3-3f5f88112053	105718	41	105467	-	chromosome_2	2499861	927230	1028928	80070	107488	60	tp:A:P	cm:i:12704	s1:i:79818	s2:i:5717	dv:f:0.0291	rl:i:1306
5086ae7e-26a3-4eda-bdfb-55755b684d32	130176	27	130167	-	chromosome_2	2499861	985752	1101391	88374	132512	60	tp:A:P	cm:i:13729	s1:i:88112	s2:i:0	dv:f:0.0382	rl:i:30
9dd198a1-caea-46a3-ba7e-0051602dd2ac	119903	30	119798	+	chromosome_2	2499861	1082114	1204664	92432	123139	60	tp:A:P	cm:i:14115	s1:i:92021	s2:i:143	dv:f:0.0310	rl:i:56
27ff6476-edcb-425a-bc3f-281db8063d62	101884	30	101867	-	chromosome_2	2499861	1177756	1280550	78101	103477	60	tp:A:P	cm:i:12036	s1:i:77949	s2:i:62	dv:f:0.0311	rl:i:49
b9226dcf-be64-467c-96ae-83d9088a5a32	100010	32	99991	+	chromosome_2	2499861	1177756	1280550	73325	103316	60	tp:A:P	cm:i:10920	s1:i:73027	s2:i:44	dv:f:0.0358	rl:i:124
38683dfa-f1ba-41c9-8e2e-a4fa90e2d6c5	127782	2303	127766	+	chromosome_2	2499861	1244004	1370676	89566	127850	60	tp:A:P	cm:i:13164	s1:i:89273	s2:i:44	dv:f:0.0383	rl:i:0
47ded44f-71bc-4c27-bc57-ab5681a27d04	113689	27	113671	+	chromosome_2	2499861	1337661	1449970	91902	115164	60	tp:A:P	cm:i:14698	s1:i:91663	s2:i:5049	dv:f:0.0238	rl:i:1337
645eb8bb-d52a-413b-9289-12dcfc86fbd2	103307	40	103287	+	chromosome_2	2499861	1409871	1512373	77278	105085	60	tp:A:P	cm:i:11916	s1:i:77054	s2:i:4723	dv:f:0.0302	rl:i:3211
71763a78-47cd-40fb-8a41-1ad8c3e55c88	147978	69	147961	+	chromosome_2	2499861	1470896	1612416	115447	150023	60	tp:A:P	cm:i:18821	s1:i:115167	s2:i:5195	dv:f:0.0245	rl:i:3269
a98076e2-2259-4bc4-a3ad-4d331b3e16c9	122306	35	122297	+	chromosome_2	2499861	1572044	1679990	90744	123399	60	tp:A:P	cm:i:14843	s1:i:90594	s2:i:0	dv:f:0.0287	rl:i:456
06269477-7fa7-4c12-9fb8-d7a54503370b	143224	53	129426	+	chromosome_2	2499861	1640652	1772363	68384	133073	60	tp:A:P	cm:i:9372	s1:i:67743	s2:i:2050	dv:f:0.0630	rl:i:180
0bf418c8-87a8-43ea-bd4f-f3316ab4bf52	87173	45	87149	-	chromosome_2	2499861	1759488	1840519	59207	88396	60	tp:A:P	cm:i:9054	s1:i:59035	s2:i:909	dv:f:0.0393	rl:i:500
c76443c8-c2b6-4090-adee-7bd643cff991	65078	42	65054	-	chromosome_2	2499861	1823618	1882678	47289	65804	60	tp:A:P	cm:i:7411	s1:i:47220	s2:i:0	dv:f:0.0322	rl:i:882
916f24bf-743b-470d-bb4d-dfb7fabdc950	106441	30	106384	-	chromosome_2	2499861	1859591	1966740	86601	107753	60	tp:A:P	cm:i:13585	s1:i:86491	s2:i:6049	dv:f:0.0242	rl:i:2424
98eda728-31d2-4af2-a7f7-d8c168d5b249	98901	48	98144	+	chromosome_2	2499861	1954676	2048445	72095	100286	60	tp:A:P	cm:i:11251	s1:i:71854	s2:i:0	dv:f:0.0327	rl:i:221
cad850f8-25ad-4a78-8d6c-3e9b016f0156	100021	3257	100004	-	chromosome_2	2499861	1954951	2048445	56795	99828	60	tp:A:P	cm:i:8545	s1:i:56383	s2:i:0	dv:f:0.0499	rl:i:219
d1d1a9cc-021c-4f92-84ef-19bfdd7ec144	96772	4	96758	-	chromosome_2	2499861	2034060	2131598	79926	98107	60	tp:A:P	cm:i:12702	s1:i:79818	s2:i:622	dv:f:0.0233	rl:i:132
fac5796b-2675-414e-909f-4208b2633754	117830	31	116612	+	chromosome_2	2499861	2118814	2229388	95621	117845	60	tp:A:P	cm:i:15870	s1:i:95439	s2:i:5227	dv:f:0.0208	rl:i:872
825abf69-98e1-4126-99b1-cd6f70e60ed6	107396	27	103052	-	chromosome_2	2499861	2212003	2313760	52874	105750	60	tp:A:P	cm:i:7352	s1:i:52367	s2:i:351	dv:f:0.0643	rl:i:30
f1e9235f-41e7-4e3a-9a23-4d478957ac07	101163	30	101146	-	chromosome_2	2499861	2279040	2380709	79708	102408	60	tp:A:P	cm:i:12301	s1:i:79591	s2:i:3390	dv:f:0.0283	rl:i:688
81c58b1d-6bf8-4704-9dab-d3ea0d1227c1	135674	33	135670	+	chromosome_2	2499861	2336292	2473298	99603	138076	60	tp:A:P	cm:i:15045	s1:i:99313	s2:i:3849	dv:f:0.0345	rl:i:864
b9434566-4e86-4e45-8b5c-d06f52f9628b	52613	10	52609	-	chromosome_2	2499861	2446812	2499852	40653	53392	60	tp:A:P	cm:i:6276	s1:i:40572	s2:i:2528	dv:f:0.0297	rl:i:553
46462ca2-bcc6-499b-8d58-daff02b46189	49609	9	49566	-	chromosome_2	2499861	2448537	2499852	33951	51689	60	tp:A:P	cm:i:4986	s1:i:33641	s2:i:2229	dv:f:0.0410	rl:i:582
477ff96f-64c5-47c6-9ec3-efe570686470	48712	9	48697	-	chromosome_2	2499861	2450711	2499852	34473	49565	60	tp:A:P	cm:i:5062	s1:i:34366	s2:i:2354	dv:f:0.0390	rl:i:429
60caceaf-4bfd-4c38-b3c6-38263f53ac7b	47245	9	47211	-	chromosome_2	2499861	2451937	2499852	32615	48255	60	tp:A:P	cm:i:4822	s1:i:32481	s2:i:2041	dv:f:0.0401	rl:i:625
5e5e3a38-4f21-40e7-9ad5-a35367408d56	46566	9	46538	-	chromosome_2	2499861	2453109	2499852	37328	47145	60	tp:A:P	cm:i:5869	s1:i:37255	s2:i:2417	dv:f:0.0261	rl:i:569
962c7ce6-0f16-4d65-befe-22c2545c6449	46342	14	46060	-	chromosome_2	2499861	2453189	2499852	27693	47153	60	tp:A:P	cm:i:3868	s1:i:27510	s2:i:1911	dv:f:0.0526	rl:i:403
8ca9d6b3-f941-444f-9602-5fbc5116d922	46346	10	46212	-	chromosome_2	2499861	2453357	2499852	34577	46955	60	tp:A:P	cm:i:5255	s1:i:34478	s2:i:2298	dv:f:0.0330	rl:i:569
deada076-d7f3-47a9-affb-13c29305f433	45052	9	45014	-	chromosome_2	2499861	2454434	2499852	35038	45700	60	tp:A:P	cm:i:5398	s1:i:34953	s2:i:2442	dv:f:0.0289	rl:i:637
9b436224-7b88-4549-b513-ddfeade9e1dd	44276	10	44243	-	chromosome_2	2499861	2455189	2499852	34147	44948	60	tp:A:P	cm:i:5226	s1:i:34069	s2:i:2120	dv:f:0.0302	rl:i:591
56798353-2c41-479a-927e-44944f2c07c6	43216	8	43195	-	chromosome_2	2499861	2456521	2499852	35028	43672	60	tp:A:P	cm:i:5511	s1:i:34969	s2:i:2526	dv:f:0.0249	rl:i:632
22b4b789-f426-4b78-b0be-a5ec2ef7d8f1	38444	9	38418	-	chromosome_2	2499861	2461111	2499852	30199	39013	60	tp:A:P	cm:i:4643	s1:i:30141	s2:i:2264	dv:f:0.0281	rl:i:661
9c42db57-f3b4-4ee3-9b14-6131247ec82a	37149	9	37134	-	chromosome_2	2499861	2461773	2499852	19459	38391	60	tp:A:P	cm:i:2661	s1:i:19247	s2:i:1121	dv:f:0.0633	rl:i:241
aac912bc-1baf-4d97-b7f3-33482d3b697b	36837	9	36816	-	chromosome_2	2499861	2462634	2499852	27754	37530	60	tp:A:P	cm:i:4325	s1:i:27639	s2:i:2401	dv:f:0.0302	rl:i:632
52d53cbf-d0a5-428c-8d98-c1af7de8df7b	36085	9	36063	-	chromosome_2	2499861	2463209	2499852	24086	36934	60	tp:A:P	cm:i:3417	s1:i:23978	s2:i:1841	dv:f:0.0451	rl:i:541
89134033-81b9-4b25-bdac-94fb9e745709	113982	243	113961	+	chromosome_20	709265	212	111046	93009	115267	60	tp:A:P	cm:i:15276	s1:i:92821	s2:i:1854	dv:f:0.0220	rl:i:1479
8faa9cda-28b1-40cd-bd2d-611c36bf89ef	87860	38	87814	+	chromosome_20	709265	97675	182704	58803	89573	60	tp:A:P	cm:i:8589	s1:i:58568	s2:i:45	dv:f:0.0425	rl:i:563
8da1abe6-026c-4e6d-8c20-cf3f04e83492	120195	33	120161	+	chromosome_20	709265	157967	272698	85433	121943	60	tp:A:P	cm:i:13134	s1:i:85193	s2:i:0	dv:f:0.0356	rl:i:443
a95a91eb-fdae-43c5-a20d-29be2a7ed713	153621	30	153572	+	chromosome_20	709265	219057	370081	112295	156280	60	tp:A:P	cm:i:17327	s1:i:111971	s2:i:0	dv:f:0.0329	rl:i:2687
9c822b00-3d80-4468-8ce3-b8d61b0cd272	90985	34	90973	+	chromosome_20	709265	359650	451193	72963	92266	60	tp:A:P	cm:i:11428	s1:i:72847	s2:i:5785	dv:f:0.0258	rl:i:2270
36ae96f1-d342-445d-96e0-10ab6237b01e	68477	32	68463	-	chromosome_20	709265	440276	509641	53909	69792	60	tp:A:P	cm:i:8528	s1:i:53749	s2:i:3263	dv:f:0.0273	rl:i:45
acb52a2b-7b58-4d3e-af3e-74f2b26d22cd	118837	28	118816	+	chromosome_20	709265	466412	587093	93109	121293	60	tp:A:P	cm:i:14482	s1:i:92852	s2:i:258	dv:f:0.0284	rl:i:280
476431cd-b0c8-4dff-a7c2-4217fa2ba0bb	70573	37	70558	-	chromosome_20	709265	576411	645537	52289	71703	60	tp:A:P	cm:i:8068	s1:i:52155	s2:i:1044	dv:f:0.0321	rl:i:809
c1dae725-f0b9-4ce6-9c2a-9c43f80bd886	92486	250	92467	-	chromosome_20	709265	624415	708993	60794	93706	60	tp:A:P	cm:i:9490	s1:i:60607	s2:i:42	dv:f:0.0386	rl:i:3363
aa9c483e-9104-4bf7-afc2-46c5eb75c5c0	82512	60	82212	+	chromosome_20	709265	633983	708993	41456	84085	60	tp:A:P	cm:i:5652	s1:i:41162	s2:i:0	dv:f:0.0650	rl:i:2417
35151a0b-4aa9-4be9-8705-eea99f2f3c12	87726	39	82974	+	chromosome_20	709265	634205	708993	55648	83969	60	tp:A:P	cm:i:8568	s1:i:55513	s2:i:0	dv:f:0.0373	rl:i:3590
bea6f821-adac-4af5-b974-0528a72f9ed8	116948	30	116761	-	chromosome_21	629758	7	103706	80495	118171	60	tp:A:P	cm:i:12611	s1:i:80241	s2:i:2464	dv:f:0.0353	rl:i:3371
2d233996-795b-4a0d-935a-d0dd86c704cd	107745	29	107730	-	chromosome_21	629758	72376	179459	92621	108715	60	tp:A:P	cm:i:15467	s1:i:92536	s2:i:569	dv:f:0.0175	rl:i:893
d6b5684f-d356-4f19-a9ac-6ac8cc566a5c	139139	28	139127	+	chromosome_21	629758	143125	277733	94701	141932	60	tp:A:P	cm:i:14163	s1:i:94366	s2:i:4295	dv:f:0.0398	rl:i:2292
bac4e206-487b-4751-87ca-028e4a9aa60f	107816	29	107797	-	chromosome_21	629758	254018	363123	79380	110572	60	tp:A:P	cm:i:11942	s1:i:79134	s2:i:0	dv:f:0.0346	rl:i:783
d14fb06c-4be0-4dab-9ed6-13515561dcaa	111608	44	111548	+	chromosome_21	629758	326856	439768	79874	113893	60	tp:A:P	cm:i:11963	s1:i:79554	s2:i:4260	dv:f:0.0365	rl:i:774
cd8caf0a-4fdf-4800-89c8-af0a3cedd1ca	101373	37	101351	+	chromosome_21	629758	424418	516239	60956	103029	60	tp:A:P	cm:i:8738	s1:i:60706	s2:i:0	dv:f:0.0502	rl:i:2611
fd0c0085-8094-4018-992f-6a427d38d7fb	135685	81	127921	+	chromosome_21	629758	500755	627161	46934	132965	60	tp:A:P	cm:i:5757	s1:i:45952	s2:i:91	dv:f:0.0949	rl:i:910
17adeb79-0f77-42e7-ac64-97fed85ce422	115630	33	115281	-	chromosome_22	587839	208	116030	90255	116753	60	tp:A:P	cm:i:14018	s1:i:90104	s2:i:17990	dv:f:0.0273	rl:i:4785
2edff380-749b-41f1-90b4-c24853780aba	111215	133	111195	-	chromosome_22	587839	91440	198885	80981	112800	60	tp:A:P	cm:i:12351	s1:i:80804	s2:i:1470	dv:f:0.0343	rl:i:721
7d640428-b090-41f4-83b9-d32a27639b80	126487	24	124051	-	chromosome_22	587839	152352	272053	85109	126289	60	tp:A:P	cm:i:13035	s1:i:84759	s2:i:53	dv:f:0.0383	rl:i:721
491cf58a-d99b-40ef-a659-c3dfa8da7aa0	81088	57	81067	+	chromosome_22	587839	255764	337476	61469	83500	60	tp:A:P	cm:i:9350	s1:i:61196	s2:i:586	dv:f:0.0321	rl:i:634
827a2ffe-4b95-4d8a-a0d4-5a5c7a1fe5af	81761	43	81728	-	chromosome_22	587839	325299	407508	63879	82879	60	tp:A:P	cm:i:10041	s1:i:63741	s2:i:4757	dv:f:0.0270	rl:i:1443
ac22027e-10ca-495d-85c0-a434c40622b9	87873	29	87867	+	chromosome_22	587839	393809	475964	65259	89136	60	tp:A:P	cm:i:10384	s1:i:65113	s2:i:0	dv:f:0.0299	rl:i:998
64360bde-d5ab-43fb-b666-1c2869b07ab8	69017	50	69013	-	chromosome_22	587839	457461	530426	41590	73497	60	tp:A:P	cm:i:5918	s1:i:40857	s2:i:918	dv:f:0.0518	rl:i:85
8379c279-cfb4-4c85-9f67-c5fa76bda671	102621	97	92982	-	chromosome_22	587839	506472	587781	59067	94352	60	tp:A:P	cm:i:9000	s1:i:58806	s2:i:271	dv:f:0.0434	rl:i:520
a7eb3883-1487-456d-9c7f-3aa48469c4a7	88700	169	88678	-	chromosome_22	587839	510291	587781	48861	90378	60	tp:A:P	cm:i:7121	s1:i:48537	s2:i:253	dv:f:0.0560	rl:i:365
d2409168-4d0f-4c33-af0f-4dd2eb9e1cb6	86738	276	86718	+	chromosome_23	557589	237	89966	56903	90455	60	tp:A:P	cm:i:8168	s1:i:56539	s2:i:1897	dv:f:0.0445	rl:i:2261
78d7b981-a6a2-4c30-8d7c-00fceae04d49	122295	27	122276	-	chromosome_23	557589	64375	185474	92082	125143	60	tp:A:P	cm:i:14109	s1:i:91678	s2:i:0	dv:f:0.0318	rl:i:667
ad0c94cf-0243-479f-bc4b-db72870bc74f	101419	28	101399	-	chromosome_23	557589	166680	265535	59629	105160	60	tp:A:P	cm:i:8401	s1:i:59171	s2:i:0	dv:f:0.0541	rl:i:275
61816473-c814-4b19-981e-68291c1e0218	92806	27	92786	+	chromosome_23	557589	245306	331439	65707	94333	60	tp:A:P	cm:i:10209	s1:i:65528	s2:i:186	dv:f:0.0345	rl:i:975
ae3f8f9b-095a-42fd-9d16-027953be92d3	100037	29	100010	+	chromosome_23	557589	313065	413819	78864	101494	60	tp:A:P	cm:i:12301	s1:i:78704	s2:i:5391	dv:f:0.0270	rl:i:2345
6549762e-66ed-4bf8-ae6f-51c3bbdcde8f	94236	41	94222	-	chromosome_23	557589	388755	483841	72981	95725	60	tp:A:P	cm:i:11256	s1:i:72814	s2:i:0	dv:f:0.0297	rl:i:15
5df34935-9dd2-445b-8b7f-67516cbfcf3d	97442	144	97430	-	chromosome_23	557589	459335	557371	77887	98603	60	tp:A:P	cm:i:12179	s1:i:77767	s2:i:5699	dv:f:0.0240	rl:i:6019
0d25cdd3-2fa1-46a4-bc42-3fb2da5ea854	85024	39	84782	+	chromosome_23	557589	469447	557371	29312	88481	60	tp:A:P	cm:i:3660	s1:i:28621	s2:i:1994	dv:f:0.0965	rl:i:2608
612f6555-03a5-4a94-bb4b-9959086d7bf6	119461	43	119451	-	chromosome_24	546843	21	104202	59452	122103	60	tp:A:P	cm:i:8130	s1:i:59017	s2:i:3652	dv:f:0.0665	rl:i:2798
2fff1364-487b-4b83-b128-5e36747d803f	89007	35	88988	-	chromosome_24	546843	87677	185324	51361	99028	60	tp:A:P	cm:i:7232	s1:i:50874	s2:i:2132	dv:f:0.0555	rl:i:146
1895cfde-aad0-4862-a6d9-311a7dc5d5b7	67657	28	67640	+	chromosome_24	546843	170705	233370	47573	68643	60	tp:A:P	cm:i:7313	s1:i:47466	s2:i:900	dv:f:0.0353	rl:i:1592
b2669d88-9951-4150-8aa1-c8b2b4e59dd0	94778	46	86609	-	chromosome_24	546843	215461	302714	65007	88010	60	tp:A:P	cm:i:9974	s1:i:64829	s2:i:4755	dv:f:0.0306	rl:i:3563
15a882dc-4891-46d7-a97e-662544ba67a1	80235	2	76147	+	chromosome_24	546843	264853	341683	55768	77525	60	tp:A:P	cm:i:8427	s1:i:55576	s2:i:4931	dv:f:0.0352	rl:i:596
9c2e3bbc-ec36-49ff-8b1a-bf7f7bd78bc6	73317	32	70096	+	chromosome_24	546843	271296	341683	53737	71021	60	tp:A:P	cm:i:8405	s1:i:53597	s2:i:5004	dv:f:0.0296	rl:i:683
3a2d230d-bafb-49a2-9a97-7676aac69ff1	109460	26	109311	+	chromosome_24	546843	331556	434734	76086	113152	60	tp:A:P	cm:i:11656	s1:i:75865	s2:i:65	dv:f:0.0370	rl:i:1887
db25f991-291c-4852-acb4-db8b02cea0e7	124457	50	119463	+	chromosome_24	546843	424580	546597	93266	123006	60	tp:A:P	cm:i:14597	s1:i:93007	s2:i:756	dv:f:0.0284	rl:i:288
ddfb1ad9-75b9-4edf-ba0e-1a5b38b4633e	118281	12	118275	+	chromosome_25	516884	12	120050	79804	120844	60	tp:A:P	cm:i:11926	s1:i:79465	s2:i:7736	dv:f:0.0387	rl:i:7270
6bc6c79a-bea4-4f25-8814-a8f331a8ef2e	110890	27	110849	-	chromosome_25	516884	99465	211069	88575	112379	60	tp:A:P	cm:i:13874	s1:i:88410	s2:i:3867	dv:f:0.0267	rl:i:127
b9cbea30-b3e9-4e36-aaab-094c7c5e80ed	106895	39	106879	-	chromosome_25	516884	172305	280850	78079	109263	60	tp:A:P	cm:i:11824	s1:i:77766	s2:i:142	dv:f:0.0349	rl:i:100
16f5b352-93d9-4b38-bc0a-9b8bbc7a9aee	143301	31	143301	-	chromosome_25	516884	223896	353946	96036	148722	60	tp:A:P	cm:i:14806	s1:i:95556	s2:i:48	dv:f:0.0392	rl:i:932
40396c93-8589-4c4a-bb58-9ab8652f809d	99928	52	99914	+	chromosome_25	516884	322780	418424	65078	101996	60	tp:A:P	cm:i:9545	s1:i:64713	s2:i:799	dv:f:0.0440	rl:i:1099
9b7962b9-352c-40a1-a5ec-d44f5f02e7ee	112698	31	111578	+	chromosome_25	516884	399741	513838	66123	114883	60	tp:A:P	cm:i:9793	s1:i:65564	s2:i:3873	dv:f:0.0501	rl:i:1372
f267c819-e1c0-4716-af94-eed358e83210	110165	36	109761	-	chromosome_3	2064744	324	103206	81139	111755	60	tp:A:P	cm:i:12649	s1:i:80908	s2:i:1195	dv:f:0.0319	rl:i:1370
e447c900-1fed-47ab-a34d-d33878ae2365	85588	44	85554	-	chromosome_3	2064744	85898	172099	67237	86932	60	tp:A:P	cm:i:10387	s1:i:67061	s2:i:1582	dv:f:0.0290	rl:i:125
356019b3-9ef3-4a9f-947d-1ad98a928d99	116654	32	116620	-	chromosome_3	2064744	161034	273391	92056	118373	60	tp:A:P	cm:i:14697	s1:i:91821	s2:i:158	dv:f:0.0260	rl:i:519
716171e5-1868-4837-967c-cae644b9492b	106971	1	106963	-	chromosome_3	2064744	229894	337813	86772	108659	60	tp:A:P	cm:i:13633	s1:i:86591	s2:i:3700	dv:f:0.0254	rl:i:72
ffc6bd9a-ddeb-486e-916a-299cea790385	103655	36	103636	+	chromosome_3	2064744	316922	417733	77128	105269	60	tp:A:P	cm:i:11746	s1:i:76973	s2:i:0	dv:f:0.0331	rl:i:26
20231737-43f7-4877-9c8c-f22d9402484e	73353	33	73332	-	chromosome_3	2064744	405878	479794	57299	74411	60	tp:A:P	cm:i:8915	s1:i:57187	s2:i:224	dv:f:0.0288	rl:i:52
cfbd5004-1c92-4d60-b25f-38e54cf1183a	119599	34	119581	+	chromosome_3	2064744	443949	564450	94929	121323	60	tp:A:P	cm:i:14867	s1:i:94759	s2:i:4535	dv:f:0.0261	rl:i:2797
e3b8071c-ca68-440e-9358-5f76841c9f61	85638	34	85614	+	chromosome_3	2064744	548175	642468	68863	94898	60	tp:A:P	cm:i:10769	s1:i:68716	s2:i:0	dv:f:0.0266	rl:i:15
49bb9951-68d5-46a8-9cd8-edfc6c5b7800	111246	31	111244	+	chromosome_3	2064744	629912	727493	76981	112695	60	tp:A:P	cm:i:12106	s1:i:76708	s2:i:1097	dv:f:0.0354	rl:i:1432
4b9d3d48-9c9b-4860-8def-f780929d361d	105578	92	105536	+	chromosome_3	2064744	711979	813124	51868	108153	60	tp:A:P	cm:i:7039	s1:i:51461	s2:i:4240	dv:f:0.0681	rl:i:1310
2d88c25e-38f8-4b0b-a678-47ee7b825910	118641	51	118624	+	chromosome_3	2064744	790183	909494	94247	120280	60	tp:A:P	cm:i:14663	s1:i:94065	s2:i:296	dv:f:0.0276	rl:i:15
d9e29fb3-b1cb-4ec7-8038-a544ae447fa7	95187	49	95015	+	chromosome_3	2064744	894272	987916	63128	96574	60	tp:A:P	cm:i:9538	s1:i:62896	s2:i:0	dv:f:0.0419	rl:i:21
f1ccc7d9-0718-4f05-8821-61fb349a64b3	115574	31	115409	+	chromosome_3	2064744	943250	1055644	64945	118188	60	tp:A:P	cm:i:9278	s1:i:64486	s2:i:847	dv:f:0.0563	rl:i:412
42acc9c6-55e6-4535-9916-25a819fab774	124653	57	124648	-	chromosome_3	2064744	1021035	1142112	99408	126458	60	tp:A:P	cm:i:15911	s1:i:99147	s2:i:1301	dv:f:0.0255	rl:i:111
39b14fde-3f64-48fc-9c1e-1bc2175e9fa0	138509	30	138487	-	chromosome_3	2064744	1108062	1249485	86614	142325	60	tp:A:P	cm:i:12643	s1:i:86030	s2:i:2561	dv:f:0.0469	rl:i:2521
40c67768-6bc8-4613-87ad-0aa7165f2267	123711	32	123680	-	chromosome_3	2064744	1203636	1321819	92600	125603	60	tp:A:P	cm:i:14639	s1:i:92267	s2:i:42	dv:f:0.0303	rl:i:607
7e7f8b46-1a47-4e73-9846-6f42979da92e	143074	45	142868	-	chromosome_3	2064744	1298729	1431314	92604	145275	60	tp:A:P	cm:i:13857	s1:i:92250	s2:i:0	dv:f:0.0434	rl:i:1314
dda93ef7-7028-4722-8605-b39472c2ada8	111868	8944	111855	-	chromosome_3	2064744	1386397	1490940	65832	105563	60	tp:A:P	cm:i:9751	s1:i:65391	s2:i:3746	dv:f:0.0453	rl:i:1090
cb485ed8-a91b-41cd-9bf9-a659d2b2d336	126866	48	126845	+	chromosome_3	2064744	1453155	1563766	86886	128815	60	tp:A:P	cm:i:13754	s1:i:86642	s2:i:4230	dv:f:0.0362	rl:i:1478
bf6b6f86-dbc3-4003-a593-86b81f92736a	126444	34	126419	+	chromosome_3	2064744	1542644	1663946	98320	128407	60	tp:A:P	cm:i:15562	s1:i:98109	s2:i:0	dv:f:0.0278	rl:i:545
f3cfeea7-2aa4-41c8-bb16-0c976b7b355e	92235	2467	92174	-	chromosome_3	2064744	1626378	1718030	71210	92338	60	tp:A:P	cm:i:11194	s1:i:70936	s2:i:83	dv:f:0.0269	rl:i:400
171864d5-c40e-43ec-b2b7-6f8a425d3666	74325	18	74301	+	chromosome_3	2064744	1704415	1779633	52705	76318	60	tp:A:P	cm:i:8002	s1:i:52543	s2:i:0	dv:f:0.0369	rl:i:99
25e61bec-5494-48a7-911d-058be0143e83	83414	28	83397	+	chromosome_3	2064744	1768283	1852996	51169	85568	60	tp:A:P	cm:i:7380	s1:i:50801	s2:i:5590	dv:f:0.0468	rl:i:4564
44a676a4-390a-4e09-8c38-db58778bedf1	78759	385	78739	+	chromosome_3	2064744	1839482	1918344	60037	79455	60	tp:A:P	cm:i:9216	s1:i:59928	s2:i:6414	dv:f:0.0290	rl:i:3111
8a1f42e3-83b9-4992-9cc1-849c4ee9c949	74673	32	74656	+	chromosome_3	2064744	1899369	1981748	54738	85817	60	tp:A:P	cm:i:8520	s1:i:54434	s2:i:0	dv:f:0.0335	rl:i:0
2715bcba-4cb0-4542-913a-2ea94c374a61	102672	130	102611	-	chromosome_3	2064744	1963646	2064471	25178	106376	60	tp:A:P	cm:i:3086	s1:i:24361	s2:i:66	dv:f:0.1216	rl:i:696
8173ac69-7ce0-4f84-80fb-fe43fbc96f9f	128419	328	124783	+	chromosome_4	1629129	233	117933	69326	127792	60	tp:A:P	cm:i:9754	s1:i:68840	s2:i:2121	dv:f:0.0574	rl:i:2019
48566168-0c6b-43a3-8959-77721ed6a05e	91839	28	91829	-	chromosome_4	1629129	102188	190110	72711	93134	60	tp:A:P	cm:i:11842	s1:i:72575	s2:i:0	dv:f:0.0249	rl:i:371
62acd733-394b-40b0-b2a1-2353869fe766	120393	31	120374	-	chromosome_4	1629129	151121	262966	83728	122612	60	tp:A:P	cm:i:12951	s1:i:83406	s2:i:742	dv:f:0.0372	rl:i:237
661e1299-aafb-4104-8dec-962874026c99	122725	26	122696	-	chromosome_4	1629129	217380	338099	44575	127063	60	tp:A:P	cm:i:5470	s1:i:43783	s2:i:0	dv:f:0.0957	rl:i:74
ca73ddd9-248e-4b20-a90f-8aef00403c36	110575	63	110554	-	chromosome_4	1629129	306320	411322	74271	112424	60	tp:A:P	cm:i:10871	s1:i:74012	s2:i:182	dv:f:0.0427	rl:i:105
ec9f84e5-ded2-44b4-aefb-0aadef8f477c	86979	33	86966	+	chromosome_4	1629129	393839	482242	59190	89269	60	tp:A:P	cm:i:8582	s1:i:58855	s2:i:3844	dv:f:0.0414	rl:i:2263
f5b643d7-5206-42ad-86bd-83ee6a46cbb2	110717	30	110696	+	chromosome_4	1629129	448783	555549	75521	112770	60	tp:A:P	cm:i:11318	s1:i:75261	s2:i:4292	dv:f:0.0389	rl:i:2766
eae725c3-0159-40d0-80d4-c307f0939526	71576	36	71552	+	chromosome_4	1629129	543321	615931	48689	73216	60	tp:A:P	cm:i:7129	s1:i:48456	s2:i:110	dv:f:0.0421	rl:i:0
e10c1220-4538-4e18-b5c4-9bc41abfe774	94498	61	94483	+	chromosome_4	1629129	590816	686302	76769	96120	60	tp:A:P	cm:i:12042	s1:i:76600	s2:i:65	dv:f:0.0253	rl:i:45
899bacef-b121-4519-8ebc-383efb097759	98910	26	98887	-	chromosome_4	1629129	673541	767373	73476	100407	60	tp:A:P	cm:i:11682	s1:i:73204	s2:i:1472	dv:f:0.0301	rl:i:1691
72944977-fd55-4efb-9040-c1fb16741ff7	78979	35	78962	-	chromosome_4	1629129	755610	826518	55611	79750	60	tp:A:P	cm:i:8667	s1:i:55517	s2:i:4911	dv:f:0.0333	rl:i:4015
1b22c1f8-4488-4b9d-85ce-71dc1df24748	125324	91	125288	-	chromosome_4	1629129	793302	903150	63358	129407	60	tp:A:P	cm:i:8966	s1:i:62602	s2:i:159	dv:f:0.0635	rl:i:1165
a3eef8cf-9542-4593-bea9-235de8a1f32e	106324	196	105785	+	chromosome_4	1629129	866161	972312	79338	107299	60	tp:A:P	cm:i:12100	s1:i:79066	s2:i:5526	dv:f:0.0325	rl:i:818
5d9f3629-6cab-4bec-bb11-05d6e8aa9bfa	96873	34	96870	+	chromosome_4	1629129	947140	1023463	57366	98601	60	tp:A:P	cm:i:8760	s1:i:57146	s2:i:67	dv:f:0.0473	rl:i:1792
47a4e2d4-681e-4456-b5dd-9a037c62803b	87559	27	87557	+	chromosome_4	1629129	1006311	1084971	58027	88766	60	tp:A:P	cm:i:8647	s1:i:57923	s2:i:668	dv:f:0.0418	rl:i:874
1b04a318-4a2b-45c4-9acc-cec1ee368d60	98932	40	98890	-	chromosome_4	1629129	1064589	1164398	76562	100576	60	tp:A:P	cm:i:11784	s1:i:76354	s2:i:322	dv:f:0.0299	rl:i:520
ec11f050-3b4e-420d-938f-e03560e74503	122696	32	122678	+	chromosome_4	1629129	1139776	1265067	89480	126464	60	tp:A:P	cm:i:13429	s1:i:88907	s2:i:441	dv:f:0.0354	rl:i:77
cb73c093-5d6d-49cb-b5e3-97892f632a02	114179	28	114122	-	chromosome_4	1629129	1246846	1357883	77288	117662	60	tp:A:P	cm:i:11743	s1:i:76680	s2:i:429	dv:f:0.0395	rl:i:294
06fc791a-d492-4a3d-873f-1912459d0ecd	87356	30	87231	-	chromosome_4	1629129	1347875	1429379	59942	88807	60	tp:A:P	cm:i:9010	s1:i:59769	s2:i:0	dv:f:0.0395	rl:i:275
c1da3ddd-efa5-4070-a684-da419c2862a3	104961	32	104948	+	chromosome_4	1629129	1387966	1494030	77777	107051	60	tp:A:P	cm:i:11803	s1:i:77496	s2:i:17906	dv:f:0.0335	rl:i:2188
2c8a88c8-85dd-4c62-a2a1-925c8d26233c	109770	51	109755	-	chromosome_4	1629129	1462582	1573331	86063	111457	60	tp:A:P	cm:i:13672	s1:i:85884	s2:i:34447	dv:f:0.0269	rl:i:3159
a81e8125-09c1-4bb8-857e-88c193175b4b	102985	47	102973	-	chromosome_4	1629129	1525547	1629101	83662	104265	60	tp:A:P	cm:i:13273	s1:i:83540	s2:i:12566	dv:f:0.0239	rl:i:3120
8c51894c-5e72-49ad-989e-17bd831fbe85	89906	37	89857	-	chromosome_4	1629129	1538718	1629101	75319	90910	60	tp:A:P	cm:i:12159	s1:i:75214	s2:i:5505	dv:f:0.0205	rl:i:2741
ee70eba0-b71e-4267-929a-34446f8c753f	88026	53	88023	-	chromosome_4	1629129	1540438	1629101	73073	89202	60	tp:A:P	cm:i:11788	s1:i:72934	s2:i:5461	dv:f:0.0213	rl:i:2609
18ef7e85-373e-4f29-9179-a43e8e5c967d	73210	146	73197	-	chromosome_4	1629129	1554910	1629101	54855	74680	60	tp:A:P	cm:i:8459	s1:i:54647	s2:i:4338	dv:f:0.0315	rl:i:1619
a9997ebe-2fe4-45b8-8106-a4a72f13eed9	73180	67	73131	-	chromosome_4	1629129	1555546	1629101	61512	73985	60	tp:A:P	cm:i:9876	s1:i:61421	s2:i:4398	dv:f:0.0208	rl:i:1935
79b0c0ee-e4b7-4dba-ab9f-e4815310ec46	95999	165	95711	-	chromosome_5	1555020	277	83901	26743	100109	60	tp:A:P	cm:i:3240	s1:i:25841	s2:i:692	dv:f:0.1138	rl:i:576
c48da7e3-88cb-406a-9b91-6b81cdb5a74e	91909	234	91767	+	chromosome_5	1555020	70756	164528	8820	94441	60	tp:A:P	cm:i:897	s1:i:8149	s2:i:51	dv:f:0.1970	rl:i:27
dc11e338-72d8-4087-bc48-df5324f19ef2	75679	64	75657	+	chromosome_5	1555020	152375	228837	50410	77110	60	tp:A:P	cm:i:7332	s1:i:50220	s2:i:4504	dv:f:0.0426	rl:i:1199
b3df08de-0064-48b7-8c5d-69676394079c	91354	61	91329	-	chromosome_5	1555020	217549	305438	65671	93240	60	tp:A:P	cm:i:10077	s1:i:65450	s2:i:4790	dv:f:0.0342	rl:i:1323
4e7ae5df-7cd3-4ba1-a5b8-35dad65a6498	104112	49	104058	-	chromosome_5	1555020	295128	400253	81609	105814	60	tp:A:P	cm:i:12633	s1:i:81428	s2:i:633	dv:f:0.0289	rl:i:450
eb556fde-1e46-4dc7-839e-1e1909cf3523	85462	30	85423	+	chromosome_5	1555020	388272	471069	61598	86839	60	tp:A:P	cm:i:9243	s1:i:61455	s2:i:0	dv:f:0.0364	rl:i:0
5ea60931-aed7-4e97-ac1f-d9ec45640663	95514	31	95494	+	chromosome_5	1555020	446496	543002	78130	97031	60	tp:A:P	cm:i:12445	s1:i:77968	s2:i:4241	dv:f:0.0222	rl:i:3691
0ccd94a9-302a-4196-9c0c-8310bfe932c9	154130	35	154117	+	chromosome_5	1555020	502352	658491	118329	157163	60	tp:A:P	cm:i:18212	s1:i:117961	s2:i:789	dv:f:0.0304	rl:i:58
3d0a30e3-9ade-48fc-8a6c-b259716c5009	101329	27	101303	+	chromosome_5	1555020	615385	717460	86246	102634	60	tp:A:P	cm:i:14022	s1:i:86122	s2:i:1563	dv:f:0.0203	rl:i:74
ad3407f6-b4bc-43df-892a-51b7df7ec3d7	132517	1665	132480	+	chromosome_5	1555020	684686	808593	65574	136696	60	tp:A:P	cm:i:8656	s1:i:64893	s2:i:2175	dv:f:0.0690	rl:i:542
e98840b4-6434-4872-be3c-b3540a5bde82	119693	4153	119673	+	chromosome_5	1555020	793304	907073	73497	118481	60	tp:A:P	cm:i:10905	s1:i:73064	s2:i:3483	dv:f:0.0453	rl:i:1462
cc9d9184-b59c-4eb1-a432-53de806377c6	118436	1839	118419	+	chromosome_5	1555020	881704	991032	86799	118180	60	tp:A:P	cm:i:13525	s1:i:86658	s2:i:116	dv:f:0.0316	rl:i:244
901c3bd5-ba7c-4724-89d9-3f182d708fb5	110836	89	110818	+	chromosome_5	1555020	974293	1086251	74345	113002	60	tp:A:P	cm:i:10715	s1:i:74068	s2:i:3722	dv:f:0.0439	rl:i:330
3b4afd0c-3949-43a3-9de9-9af03f9caa7c	122184	31	122172	+	chromosome_5	1555020	1073533	1193948	99409	123852	60	tp:A:P	cm:i:15971	s1:i:99250	s2:i:88	dv:f:0.0238	rl:i:215
a483e1e9-fa51-48af-942d-0f830383cb03	110012	38	109974	-	chromosome_5	1555020	1183349	1294131	88552	111484	60	tp:A:P	cm:i:13971	s1:i:88420	s2:i:5114	dv:f:0.0239	rl:i:3894
36fcf18c-3874-4074-8d0d-c8827262fe15	89213	33	89199	-	chromosome_5	1555020	1266782	1351868	68609	90214	60	tp:A:P	cm:i:11044	s1:i:68533	s2:i:5081	dv:f:0.0252	rl:i:3807
b13ff10e-133f-4d60-a4f6-9fd0f8250271	121579	30	119903	-	chromosome_5	1555020	1324905	1439198	82703	121985	60	tp:A:P	cm:i:12440	s1:i:82482	s2:i:162	dv:f:0.0388	rl:i:1396
29f6bc8c-54e8-4a18-851a-1b0d01b3eb58	75965	39	75957	+	chromosome_5	1555020	1421940	1493585	55584	77092	60	tp:A:P	cm:i:8719	s1:i:55463	s2:i:3396	dv:f:0.0326	rl:i:1177
c33aedc5-c08f-4a13-8965-0f7d71b04ebb	80833	136	80818	-	chromosome_5	1555020	1477801	1554976	46635	82797	60	tp:A:P	cm:i:6533	s1:i:46286	s2:i:394	dv:f:0.0559	rl:i:789
aad74ee0-8042-4305-8463-da8cc1bbf576	79506	110	79497	-	chromosome_5	1555020	1479780	1554976	50467	80766	60	tp:A:P	cm:i:7282	s1:i:50281	s2:i:528	dv:f:0.0474	rl:i:790
96a54fff-e8cb-4d27-b5cb-ae5f1df8d846	79002	82	78920	-	chromosome_5	1555020	1480732	1554976	58378	79833	60	tp:A:P	cm:i:9159	s1:i:58228	s2:i:300	dv:f:0.0308	rl:i:1183
2663f9f6-e886-4453-a187-6a6286b418e6	76480	182	76269	-	chromosome_5	1555020	1483184	1554976	59427	76999	60	tp:A:P	cm:i:9664	s1:i:59339	s2:i:476	dv:f:0.0253	rl:i:1323
01868db0-8ab9-4930-8365-baed72240720	76028	90	76011	-	chromosome_5	1555020	1483262	1554976	56408	76970	60	tp:A:P	cm:i:8739	s1:i:56304	s2:i:424	dv:f:0.0315	rl:i:1128
493ee5ab-358b-409a-8c31-b29d418d31dd	134026	6656	133902	-	chromosome_6	1417157	158	131926	59694	132622	60	tp:A:P	cm:i:8804	s1:i:58677	s2:i:1806	dv:f:0.0658	rl:i:2202
a93aaa0c-70e4-4922-bc51-41a0b389d8e0	111109	30	111104	-	chromosome_6	1417157	100183	207247	81075	112913	60	tp:A:P	cm:i:12462	s1:i:80864	s2:i:424	dv:f:0.0337	rl:i:534
0965349f-b848-43a8-b46f-34ab00f3add2	111612	45	111603	-	chromosome_6	1417157	183285	295112	91296	112889	60	tp:A:P	cm:i:14687	s1:i:91083	s2:i:701	dv:f:0.0231	rl:i:15
ee33b79e-c752-4bc1-b87d-3b2484b49afb	92055	80	91984	+	chromosome_6	1417157	276636	369483	42808	96366	60	tp:A:P	cm:i:5385	s1:i:41893	s2:i:357	dv:f:0.0774	rl:i:165
6ab6f0e9-51c3-43c2-b456-2e0e78be12d3	97528	42	97511	+	chromosome_6	1417157	346986	446879	55931	100954	60	tp:A:P	cm:i:7674	s1:i:55594	s2:i:0	dv:f:0.0577	rl:i:0
4926e555-43a5-485b-bc5f-a0ceccb0e146	116252	32	116034	+	chromosome_6	1417157	418554	526474	83151	118236	60	tp:A:P	cm:i:13081	s1:i:82870	s2:i:0	dv:f:0.0334	rl:i:1199
f9dc915a-ee56-4167-b515-d5f0135a5b96	117188	30	117163	-	chromosome_6	1417157	493649	604710	89723	119193	60	tp:A:P	cm:i:14178	s1:i:89504	s2:i:0	dv:f:0.0284	rl:i:1172
f2134c8c-c10b-4f91-b62a-c9cce52121d5	139031	32	139014	-	chromosome_6	1417157	590586	731159	115444	141338	60	tp:A:P	cm:i:18440	s1:i:115205	s2:i:178	dv:f:0.0229	rl:i:350
9a149d51-0fc3-46ca-9204-7ba8aab51157	132244	36	132225	-	chromosome_6	1417157	707737	840784	108667	133945	60	tp:A:P	cm:i:17139	s1:i:108485	s2:i:140	dv:f:0.0241	rl:i:30
9923a60b-01d8-4483-aac6-c5fd6fe91a2e	130789	30	130774	+	chromosome_6	1417157	800923	938083	98625	138025	60	tp:A:P	cm:i:15152	s1:i:98179	s2:i:0	dv:f:0.0320	rl:i:15
23f3e4bb-9496-4e32-8763-702519eb6cf8	104774	30	102603	+	chromosome_6	1417157	894095	985370	73386	103642	60	tp:A:P	cm:i:11621	s1:i:73222	s2:i:0	dv:f:0.0334	rl:i:305
26efd5fc-88aa-4668-869a-5eb217d70f03	92106	27	92057	-	chromosome_6	1417157	966313	1054877	48163	94332	60	tp:A:P	cm:i:6642	s1:i:47778	s2:i:0	dv:f:0.0624	rl:i:2032
40b843cf-9bb2-4e0e-bbe6-6186bd7b649c	73926	29	73903	+	chromosome_6	1417157	1043824	1111519	55687	74784	60	tp:A:P	cm:i:9210	s1:i:55589	s2:i:5950	dv:f:0.0247	rl:i:3047
579a3b36-5565-4030-a445-9597d99b0afd	88548	34	88539	-	chromosome_6	1417157	1095700	1185652	68271	90887	60	tp:A:P	cm:i:10421	s1:i:68053	s2:i:106	dv:f:0.0305	rl:i:91
6082fa03-a7e1-47da-b5a8-ac71c691f1f0	82247	5721	82226	-	chromosome_6	1417157	1168331	1245138	35610	78852	60	tp:A:P	cm:i:4509	s1:i:35223	s2:i:1848	dv:f:0.0770	rl:i:145
e3dc7316-46c6-402e-93f1-2db5505009e6	114367	43	114242	+	chromosome_6	1417157	1219818	1329846	84556	116227	60	tp:A:P	cm:i:13053	s1:i:84302	s2:i:154	dv:f:0.0326	rl:i:154
89f8ebaa-8a9a-4fdf-8b41-c64e6feaa014	142819	13857	142795	-	chromosome_6	1417157	1297342	1415065	66468	133240	60	tp:A:P	cm:i:8991	s1:i:65801	s2:i:182	dv:f:0.0650	rl:i:3544
ac7d1b68-3210-4b5f-bd9a-5a99366a1ee1	136859	246	136811	+	chromosome_7	1124623	102	131812	95595	139652	60	tp:A:P	cm:i:14175	s1:i:95148	s2:i:3693	dv:f:0.0383	rl:i:2436
858cb1c0-67c7-4943-b4f6-97d622985977	111284	27	111246	+	chromosome_7	1124623	87599	185266	74976	112658	60	tp:A:P	cm:i:11711	s1:i:74807	s2:i:303	dv:f:0.0384	rl:i:561
5fd623a3-868d-4e04-adb7-d49ce168d54d	99984	1035	97837	+	chromosome_7	1124623	158052	250942	69581	101759	60	tp:A:P	cm:i:10805	s1:i:69358	s2:i:684	dv:f:0.0342	rl:i:506
ed4ed638-a155-4c86-9f7b-c9bf14d3ab12	92605	27	92590	-	chromosome_7	1124623	231360	324809	76272	93979	60	tp:A:P	cm:i:12215	s1:i:76145	s2:i:4335	dv:f:0.0226	rl:i:1964
6ecac8a2-ed14-4a70-92a5-da501a3c246b	89140	36	89126	-	chromosome_7	1124623	300324	390004	68816	90344	60	tp:A:P	cm:i:10527	s1:i:68700	s2:i:3982	dv:f:0.0295	rl:i:2713
9fb403ef-a94e-4f88-8640-e9cf17e02228	58739	26	58726	+	chromosome_7	1124623	377929	436975	47064	59514	60	tp:A:P	cm:i:7350	s1:i:46980	s2:i:5823	dv:f:0.0257	rl:i:1130
ccb66cd9-056d-4b28-b824-2db23cb977de	90010	53	89822	+	chromosome_7	1124623	401727	493730	45172	92738	60	tp:A:P	cm:i:5914	s1:i:44694	s2:i:3818	dv:f:0.0686	rl:i:1803
509fa843-d963-4b86-8fc1-6c0aa05c80ca	97011	35	97008	+	chromosome_7	1124623	467749	565736	74111	98660	60	tp:A:P	cm:i:11434	s1:i:73920	s2:i:40	dv:f:0.0313	rl:i:104
0a1a538c-2348-4f1d-8372-9f1ebb5e70fa	111786	2720	110247	-	chromosome_7	1124623	530426	628757	75266	111417	60	tp:A:P	cm:i:11687	s1:i:75055	s2:i:216	dv:f:0.0355	rl:i:2347
1098d12b-b65c-49a7-9f0b-7b9f16af29c2	92081	26	92072	+	chromosome_7	1124623	610423	703154	78918	93339	60	tp:A:P	cm:i:12902	s1:i:78775	s2:i:2823	dv:f:0.0192	rl:i:515
1ac772c3-ac3c-4b18-8b89-1dac23475616	103324	29	103318	-	chromosome_7	1124623	679985	783038	82701	105360	60	tp:A:P	cm:i:13114	s1:i:82446	s2:i:161	dv:f:0.0260	rl:i:45
b515bd56-0ac2-42f4-8ee0-0d6555fd3038	113987	29	113940	+	chromosome_7	1124623	762507	877667	90311	115818	60	tp:A:P	cm:i:14071	s1:i:90102	s2:i:260	dv:f:0.0274	rl:i:85
26fe6bd8-f46b-4a5c-b8bc-58105adb6d32	127261	51	127205	+	chromosome_7	1124623	854615	974429	35706	133465	60	tp:A:P	cm:i:4227	s1:i:34687	s2:i:0	dv:f:0.1152	rl:i:118
1c92771d-78ab-44b5-bd7b-0fd9c809fe1a	71406	35	71360	+	chromosome_7	1124623	950801	1023338	58402	72941	60	tp:A:P	cm:i:9365	s1:i:58213	s2:i:1829	dv:f:0.0241	rl:i:30
65216963-5755-4c99-89b9-71b2eb548436	84077	7361	84064	+	chromosome_7	1124623	1011471	1083739	54458	77976	60	tp:A:P	cm:i:8619	s1:i:54292	s2:i:4752	dv:f:0.0334	rl:i:842
49753983-13e4-4e2f-aa99-a11db49e210c	113097	58	113087	+	chromosome_7	1124623	1015705	1124615	87356	114782	60	tp:A:P	cm:i:13936	s1:i:87140	s2:i:4838	dv:f:0.0255	rl:i:4869
afed7289-dbb0-44f9-93f7-5579ed6481a9	96716	33	96707	+	chromosome_7	1124623	1032302	1124615	74425	98098	60	tp:A:P	cm:i:11892	s1:i:74260	s2:i:0	dv:f:0.0258	rl:i:4823
ba8dedb8-e69b-45bb-b65f-18413dd78959	96186	58	96175	+	chromosome_7	1124623	1032784	1124615	70275	97759	60	tp:A:P	cm:i:10856	s1:i:70067	s2:i:0	dv:f:0.0316	rl:i:4713
50078d21-c124-4466-ad31-1149da0d6436	63864	4403	63855	+	chromosome_7	1124623	1064478	1124615	44366	60644	60	tp:A:P	cm:i:6698	s1:i:44222	s2:i:4807	dv:f:0.0308	rl:i:4326
5c788364-66b7-4ab1-bf2c-cd9d60657932	63296	3779	63289	+	chromosome_7	1124623	1064478	1124615	45767	60608	60	tp:A:P	cm:i:7283	s1:i:45603	s2:i:5433	dv:f:0.0251	rl:i:4150
c0b6c436-588c-4dc8-b6a9-2bd529e0bafb	59362	210	59350	+	chromosome_7	1124623	1064874	1124615	47119	60191	60	tp:A:P	cm:i:7404	s1:i:46994	s2:i:5290	dv:f:0.0235	rl:i:4088
27c4e585-101a-466c-bcb1-f0b82d9be84b	55899	36	55888	+	chromosome_7	1124623	1068033	1124615	42267	56989	60	tp:A:P	cm:i:6463	s1:i:42131	s2:i:4965	dv:f:0.0286	rl:i:3839
b6e8472c-88be-45b6-9aa9-afe0f121cdff	55702	23	55689	-	chromosome_7	1124623	1068186	1124615	41468	56835	60	tp:A:P	cm:i:6352	s1:i:41326	s2:i:4394	dv:f:0.0304	rl:i:3376
4e701200-5476-4a45-8593-e4d818cbe17f	55234	23	55219	-	chromosome_7	1124623	1068789	1124615	42836	56195	60	tp:A:P	cm:i:6699	s1:i:42731	s2:i:4858	dv:f:0.0260	rl:i:3663
a4700e43-3ce3-4306-bfbd-e486a1afb4bc	51654	42	51645	+	chromosome_7	1124623	1072574	1124615	42050	52426	60	tp:A:P	cm:i:6736	s1:i:41944	s2:i:5626	dv:f:0.0202	rl:i:4096
3c0086dc-3746-41d2-8001-e4146d308577	50898	25	50888	+	chromosome_7	1124623	1072956	1124615	34816	52114	60	tp:A:P	cm:i:5103	s1:i:34645	s2:i:4056	dv:f:0.0383	rl:i:3654
bfe8df67-a75b-4cdc-b2d9-f12a407efe64	126346	11	126308	+	chromosome_8	1122386	9	128337	96455	129122	60	tp:A:P	cm:i:14863	s1:i:96209	s2:i:1728	dv:f:0.0306	rl:i:467
5f8729e4-3345-4692-93ca-f91aa8bacfef	113636	28	113635	+	chromosome_8	1122386	90355	186967	75669	115049	60	tp:A:P	cm:i:11877	s1:i:75509	s2:i:271	dv:f:0.0382	rl:i:43
66141523-4fc6-46df-9cbd-6bd16a4b9893	108490	121	108472	-	chromosome_8	1122386	165599	268541	87680	109631	60	tp:A:P	cm:i:14188	s1:i:87587	s2:i:0	dv:f:0.0235	rl:i:369
469adbd7-69a0-48fb-9281-4fdc27a4c89a	76726	29	76708	+	chromosome_8	1122386	254439	332213	58622	78488	60	tp:A:P	cm:i:9064	s1:i:58358	s2:i:302	dv:f:0.0306	rl:i:0
f8b86795-47e1-4031-b643-99e6ce61d192	106771	29	106749	+	chromosome_8	1122386	298700	402557	74920	110030	60	tp:A:P	cm:i:11134	s1:i:74610	s2:i:0	dv:f:0.0389	rl:i:65
bd190185-f8c3-43d7-a5f2-26e3efb4328d	115449	25	115426	+	chromosome_8	1122386	379210	491052	67935	118224	60	tp:A:P	cm:i:9660	s1:i:67507	s2:i:0	dv:f:0.0534	rl:i:15
87e964b6-8f9c-47a6-ab9c-6176d9a7b8dc	89403	30	88753	-	chromosome_8	1122386	478971	562452	65035	89827	60	tp:A:P	cm:i:10329	s1:i:64901	s2:i:198	dv:f:0.0312	rl:i:1082
e9e40485-a0b6-4b7d-8ea3-5a0c7238237a	131780	27	131746	-	chromosome_8	1122386	504724	638844	93832	135018	60	tp:A:P	cm:i:14048	s1:i:93395	s2:i:5876	dv:f:0.0376	rl:i:64
01c020f4-5666-4d71-811c-66530b12d1f9	92735	63	92124	+	chromosome_8	1122386	626840	715057	61331	93590	60	tp:A:P	cm:i:9599	s1:i:61094	s2:i:11747	dv:f:0.0390	rl:i:319
e6435a99-103e-4c66-ae92-6b530090eab2	105076	74	98918	+	chromosome_8	1122386	689138	780170	42023	103782	60	tp:A:P	cm:i:5293	s1:i:41305	s2:i:0	dv:f:0.0835	rl:i:75
795c36d7-d600-4b73-a886-ef2f5cce78be	105973	28	105955	+	chromosome_8	1122386	765743	868281	73466	107858	60	tp:A:P	cm:i:10885	s1:i:73243	s2:i:0	dv:f:0.0394	rl:i:379
01eca9a1-8d1b-43d9-a37a-61a152c28e5e	74398	27	74377	+	chromosome_8	1122386	855637	931334	48385	76298	60	tp:A:P	cm:i:6972	s1:i:48116	s2:i:3793	dv:f:0.0444	rl:i:2718
0cf7ebe1-62bf-4ff4-a2f6-778070b8fabd	84482	47	83186	+	chromosome_8	1122386	912754	992883	58054	84589	60	tp:A:P	cm:i:8753	s1:i:57856	s2:i:2827	dv:f:0.0380	rl:i:419
12a66242-67ef-4622-a741-6005e3f6b0a0	96089	34	96076	+	chromosome_8	1122386	959007	1049008	70689	97514	60	tp:A:P	cm:i:10895	s1:i:70540	s2:i:2181	dv:f:0.0315	rl:i:3037
8a768a27-3179-4bbc-b3f2-994fe9f451e9	94779	29	94756	-	chromosome_8	1122386	959007	1049008	65577	97261	60	tp:A:P	cm:i:9824	s1:i:65244	s2:i:2107	dv:f:0.0379	rl:i:2706
1d65b424-e6dc-42d6-8d28-9f552c779c8c	101152	244	101094	-	chromosome_8	1122386	1020569	1122310	74771	102610	60	tp:A:P	cm:i:11588	s1:i:74518	s2:i:5130	dv:f:0.0301	rl:i:5043
5f60dae7-1c2a-4158-a2e4-285567c6d63a	89882	322	89847	-	chromosome_8	1122386	1031080	1122310	55034	92106	60	tp:A:P	cm:i:7682	s1:i:54638	s2:i:3912	dv:f:0.0503	rl:i:3723
9817df8f-d075-4c88-be9e-d2dfcae059be	83875	242	82867	-	chromosome_8	1122386	1038804	1122310	64319	84039	60	tp:A:P	cm:i:10119	s1:i:64138	s2:i:5244	dv:f:0.0259	rl:i:3900
ec028265-212d-43ef-90f1-10db463491d7	126629	12	126607	+	chromosome_9	1108211	3	125231	90396	128921	60	tp:A:P	cm:i:13843	s1:i:90122	s2:i:3912	dv:f:0.0356	rl:i:846
8c107acb-ae75-42ab-9c7a-5f29af897c9a	101049	30	101031	-	chromosome_9	1108211	111601	211462	77054	102692	60	tp:A:P	cm:i:12001	s1:i:76848	s2:i:280	dv:f:0.0290	rl:i:1508
bb10e4ee-eee8-43fc-b46e-13970771b0d9	128324	31	128307	-	chromosome_9	1108211	164904	286414	87616	130585	60	tp:A:P	cm:i:13326	s1:i:87315	s2:i:0	dv:f:0.0382	rl:i:3444
8911907c-032c-43e3-a2aa-86f760f298e5	72426	34	72387	+	chromosome_9	1108211	263804	336110	55576	73803	60	tp:A:P	cm:i:8537	s1:i:55383	s2:i:399	dv:f:0.0299	rl:i:1348
fd0686cb-86b6-4c88-a2dd-ca5f2c887c17	74773	902	74750	-	chromosome_9	1108211	293637	362587	56236	74726	60	tp:A:P	cm:i:9004	s1:i:56144	s2:i:6097	dv:f:0.0273	rl:i:2339
aa6f9f4b-cbc0-4bb4-9606-330c146892d7	69803	4	69740	+	chromosome_9	1108211	297486	362587	50748	70810	60	tp:A:P	cm:i:8012	s1:i:50634	s2:i:5281	dv:f:0.0314	rl:i:2250
964d257e-007c-438f-b602-0f077533edef	72646	34	72614	-	chromosome_9	1108211	342467	412775	56892	73545	60	tp:A:P	cm:i:8881	s1:i:56805	s2:i:2350	dv:f:0.0280	rl:i:29
5bb11cd0-2fc0-414c-a688-d06b8fe81264	89743	29	89726	+	chromosome_9	1108211	394427	476025	65356	90868	60	tp:A:P	cm:i:10376	s1:i:65226	s2:i:0	dv:f:0.0318	rl:i:227
b79c2c1d-574d-464a-8c7c-25ea00380d4e	133177	34	133157	-	chromosome_9	1108211	446657	568669	89269	136647	60	tp:A:P	cm:i:13573	s1:i:89047	s2:i:162	dv:f:0.0401	rl:i:394
c168235e-c0aa-40d9-aaf1-115de1d993eb	117814	32	117797	+	chromosome_9	1108211	537715	653367	77572	124626	60	tp:A:P	cm:i:11543	s1:i:77314	s2:i:50	dv:f:0.0427	rl:i:530
648d5ef0-89f6-49f2-a218-6f818a22bd21	103995	27	103980	-	chromosome_9	1108211	633703	736694	80006	105269	60	tp:A:P	cm:i:12541	s1:i:79781	s2:i:2639	dv:f:0.0266	rl:i:6736
0e50a4f7-9435-409c-b850-eeeb8db65671	91448	43	91384	-	chromosome_9	1108211	714873	802865	66920	92557	60	tp:A:P	cm:i:10466	s1:i:66666	s2:i:4424	dv:f:0.0312	rl:i:3980
39854eb9-0468-4381-b392-03df9b97d83f	115541	33	115500	+	chromosome_9	1108211	775335	881070	72422	117412	60	tp:A:P	cm:i:10772	s1:i:72121	s2:i:0	dv:f:0.0465	rl:i:351
af188bda-260d-47b0-844a-bda3402b97ba	123247	34	122864	-	chromosome_9	1108211	860075	984061	89325	124980	60	tp:A:P	cm:i:13834	s1:i:89007	s2:i:1866	dv:f:0.0340	rl:i:70
e65f9dcc-eb2f-40c6-a5c3-b47afbee3e92	101945	33	101931	+	chromosome_9	1108211	964978	1061966	75397	103346	60	tp:A:P	cm:i:11729	s1:i:75236	s2:i:3466	dv:f:0.0325	rl:i:45
4bda7955-7f2f-4192-b650-4b276a85d2c6	82862	186	82855	-	chromosome_9	1108211	1029911	1108065	61126	84255	60	tp:A:P	cm:i:9430	s1:i:60926	s2:i:3391	dv:f:0.0320	rl:i:1163
7bfba1f0-8859-4dda-93ba-d1a043537757	79629	93	79622	-	chromosome_9	1108211	1033082	1108065	60201	81026	60	tp:A:P	cm:i:9522	s1:i:60013	s2:i:3585	dv:f:0.0289	rl:i:980
1729f50a-42c6-449a-87b5-26035a53057e	78873	100	78869	-	chromosome_9	1108211	1033995	1108065	61099	80083	60	tp:A:P	cm:i:9763	s1:i:60945	s2:i:3359	dv:f:0.0267	rl:i:1185
62158489-b818-480b-9323-41574923736e	75846	215	75830	-	chromosome_9	1108211	1036998	1108065	56275	77036	60	tp:A:P	cm:i:8890	s1:i:56111	s2:i:3342	dv:f:0.0303	rl:i:1192
c19255ba-145b-49e6-b44e-03df245ed1da	75424	104	75239	+	chromosome_9	1108211	1037333	1108065	42864	77113	60	tp:A:P	cm:i:5953	s1:i:42575	s2:i:2668	dv:f:0.0568	rl:i:971
05a03ee6-4f31-4a5c-ac0e-a9ab00f85dd1	67961	114	67949	-	chromosome_9	1108211	1044115	1108065	39917	69947	60	tp:A:P	cm:i:5744	s1:i:39579	s2:i:0	dv:f:0.0518	rl:i:934
